# Supplementary material for: RNAi targeting Caenorhabditis elegans α-arrestins has little effect on lifespan
Source: F1000Res. 2017 Dec 8;6:1515. Originally published 2017 Aug 18. [Version 4] doi: 10.12688/f1000research.12337.4 (PMC5657022; doi:10.12688/f1000research.12337.4)
Supplement: Kaplan-Meier estimator of RNAi lifespan experiments — Kaplan-Meier estimate values were calculated from pooled lifespan data of two independent lifespan experiments using OASIS2 ( https://sbi.postech.ac.kr/oasis2/). ‘At risk’ indicates the number of individuals at risk just prior to a specific time point. ‘S_hat’ indicates Kaplan-Meier estimate of survival function, ‘Var S_hat’ indicates variance of ‘S_hat’, and ‘SE(S)’ indicates standard error of ‘S_hat’. [file f1000research-6-14574-s0000.tgz]

Archive with 1 entries (1 files):
- 6d103283-6843-48c1-a3fc-9dd861786fa1_Dataset_1._Kaplan-Meier_Estimator.csv
