# Supplementary material for: RNAi targeting Caenorhabditis elegans α-arrestins has little effect on lifespan
Source: F1000Res. 2017 Dec 8;6:1515. Originally published 2017 Aug 18. [Version 4] doi: 10.12688/f1000research.12337.4 (PMC5657022; doi:10.12688/f1000research.12337.4)
Supplement: Kaplan-Meier estimator of RNAi lifespan experiments — Kaplan-Meier estimate values were calculated from pooled lifespan data of two independent lifespan experiments using OASIS2 ( https://sbi.postech.ac.kr/oasis2/). ‘At risk’ indicates the number of individuals at risk just prior to a specific time point. ‘S_hat’ indicates Kaplan-Meier estimate of survival function, ‘Var S_hat’ indicates variance of ‘S_hat’, and ‘SE(S)’ indicates standard error of ‘S_hat’. [file f1000research-6-14574-s0000.tgz › 6d103283-6843-48c1-a3fc-9dd861786fa1_Dataset_1._Kaplan-Meier_Estimator.csv]

Set	Strain	Treatment	Days	At Risk	Dead	Censored	Percent Mortality	S_hat	Var S_hat	SE(S)	Survival Time	Percent Alive
1	N2	Control RNAi	0	240	0	0	0	1	0	0	0	100
1	N2	Control RNAi	1	240	0	0	0	1	0	0	0	100
1	N2	Control RNAi	2	240	0	0	0	1	0	0	0	100
1	N2	Control RNAi	4	240	1	15	0.42	0.996	0	0.004	0.017	99.6
1	N2	Control RNAi	5	224	0	2	0.42	0.996	0	0.004	0.017	99.6
1	N2	Control RNAi	6	222	2	19	1.31	0.987	0	0.008	0.07	98.7
1	N2	Control RNAi	7	201	0	1	1.31	0.987	0	0.008	0.07	98.7
1	N2	Control RNAi	8	200	2	10	2.3	0.977	0	0.01	0.149	97.7
1	N2	Control RNAi	10	188	6	2	5.42	0.946	0	0.016	0.461	94.6
1	N2	Control RNAi	11	180	3	10	7	0.93	0	0.018	0.635	93
1	N2	Control RNAi	12	167	10	1	12.56	0.874	0.001	0.024	1.303	87.4
1	N2	Control RNAi	14	156	44	4	37.23	0.628	0.001	0.036	4.756	62.8
1	N2	Control RNAi	16	108	28	2	53.5	0.465	0.001	0.038	7.36	46.5
1	N2	Control RNAi	18	78	21	1	66.02	0.34	0.001	0.036	9.613	34
1	N2	Control RNAi	20	56	14	1	74.51	0.255	0.001	0.033	11.312	25.5
1	N2	Control RNAi	22	41	5	0	77.62	0.224	0.001	0.032	11.996	22.4
1	N2	Control RNAi	23	36	17	0	88.19	0.118	0.001	0.025	14.426	11.8
1	N2	Control RNAi	24	19	5	0	91.3	0.087	0	0.022	15.172	8.7
1	N2	Control RNAi	25	14	7	0	95.65	0.044	0	0.016	16.26	4.4
1	N2	Control RNAi	26	7	3	0	97.51	0.025	0	0.012	16.745	2.5
1	N2	Control RNAi	28	4	4	0	100	0	0	0	17.441	0
1	N2	daf-16 RNAi	0	240	0	0	0	1	0	0	0	100
1	N2	daf-16 RNAi	1	240	0	0	0	1	0	0	0	100
1	N2	daf-16 RNAi	2	240	0	0	0	1	0	0	0	100
1	N2	daf-16 RNAi	4	240	2	28	0.83	0.992	0	0.006	0.033	99.2
1	N2	daf-16 RNAi	5	210	0	2	0.83	0.992	0	0.006	0.033	99.2
1	N2	daf-16 RNAi	6	208	1	20	1.31	0.987	0	0.008	0.062	98.7
1	N2	daf-16 RNAi	7	187	0	5	1.31	0.987	0	0.008	0.062	98.7
1	N2	daf-16 RNAi	8	182	4	7	3.48	0.965	0	0.013	0.235	96.5
1	N2	daf-16 RNAi	10	171	9	1	8.56	0.914	0	0.021	0.743	91.4
1	N2	daf-16 RNAi	11	161	37	9	29.57	0.704	0.001	0.034	3.055	70.4
1	N2	daf-16 RNAi	12	115	10	2	35.7	0.643	0.001	0.036	3.79	64.3
1	N2	daf-16 RNAi	14	103	48	5	65.66	0.343	0.001	0.037	7.985	34.3
1	N2	daf-16 RNAi	16	50	25	3	82.83	0.172	0.001	0.031	10.732	17.2
1	N2	daf-16 RNAi	18	22	12	0	92.2	0.078	0.001	0.023	12.418	7.8
1	N2	daf-16 RNAi	20	10	7	0	97.66	0.023	0	0.013	13.51	2.3
1	N2	daf-16 RNAi	22	3	3	0	100	0	0	0	14.025	0
1	N2	arrd-1 RNAi	0	240	0	0	0	1	0	0	0	100
1	N2	arrd-1 RNAi	1	240	0	0	0	1	0	0	0	100
1	N2	arrd-1 RNAi	2	240	0	0	0	1	0	0	0	100
1	N2	arrd-1 RNAi	4	240	0	12	0	1	0	0	0	100
1	N2	arrd-1 RNAi	5	228	0	3	0	1	0	0	0	100
1	N2	arrd-1 RNAi	6	225	1	38	0.44	0.996	0	0.004	0.027	99.6
1	N2	arrd-1 RNAi	7	186	0	1	0.44	0.996	0	0.004	0.027	99.6
1	N2	arrd-1 RNAi	8	185	0	12	0.44	0.996	0	0.004	0.027	99.6
1	N2	arrd-1 RNAi	10	173	2	0	1.6	0.984	0	0.009	0.142	98.4
1	N2	arrd-1 RNAi	11	171	17	7	11.38	0.886	0.001	0.024	1.218	88.6
1	N2	arrd-1 RNAi	12	147	5	2	14.39	0.856	0.001	0.027	1.58	85.6
1	N2	arrd-1 RNAi	14	140	36	3	36.41	0.636	0.001	0.037	4.661	63.6
1	N2	arrd-1 RNAi	16	101	25	1	52.15	0.479	0.002	0.039	7.18	47.9
1	N2	arrd-1 RNAi	18	75	26	2	68.74	0.313	0.001	0.037	10.166	31.3
1	N2	arrd-1 RNAi	20	47	10	1	75.39	0.246	0.001	0.034	11.496	24.6
1	N2	arrd-1 RNAi	22	36	10	0	82.22	0.178	0.001	0.031	13.001	17.8
1	N2	arrd-1 RNAi	23	26	14	0	91.8	0.082	0.001	0.022	15.202	8.2
1	N2	arrd-1 RNAi	24	12	6	0	95.9	0.041	0	0.016	16.186	4.1
1	N2	arrd-1 RNAi	25	6	1	0	96.58	0.034	0	0.015	16.357	3.4
1	N2	arrd-1 RNAi	26	5	4	0	99.32	0.007	0	0.007	17.068	0.7
1	N2	arrd-1 RNAi	28	1	1	0	100	0	0	0	17.26	0
1	N2	arrd-2 RNAi	0	240	0	0	0	1	0	0	0	100
1	N2	arrd-2 RNAi	1	240	0	0	0	1	0	0	0	100
1	N2	arrd-2 RNAi	2	240	0	0	0	1	0	0	0	100
1	N2	arrd-2 RNAi	4	240	0	13	0	1	0	0	0	100
1	N2	arrd-2 RNAi	5	227	0	0	0	1	0	0	0	100
1	N2	arrd-2 RNAi	6	227	1	30	0.44	0.996	0	0.004	0.026	99.6
1	N2	arrd-2 RNAi	7	196	0	0	0.44	0.996	0	0.004	0.026	99.6
1	N2	arrd-2 RNAi	8	196	0	18	0.44	0.996	0	0.004	0.026	99.6
1	N2	arrd-2 RNAi	10	178	3	3	2.12	0.979	0	0.011	0.194	97.9
1	N2	arrd-2 RNAi	11	172	16	2	11.22	0.888	0.001	0.024	1.196	88.8
1	N2	arrd-2 RNAi	12	154	4	0	13.53	0.865	0.001	0.026	1.473	86.5
1	N2	arrd-2 RNAi	14	150	36	3	34.28	0.657	0.001	0.036	4.378	65.7
1	N2	arrd-2 RNAi	16	111	22	0	47.31	0.527	0.001	0.038	6.462	52.7
1	N2	arrd-2 RNAi	18	89	28	0	63.88	0.361	0.001	0.037	9.446	36.1
1	N2	arrd-2 RNAi	20	61	20	0	75.73	0.243	0.001	0.033	11.814	24.3
1	N2	arrd-2 RNAi	22	41	7	0	79.87	0.201	0.001	0.031	12.726	20.1
1	N2	arrd-2 RNAi	23	34	21	0	92.3	0.077	0	0.02	15.585	7.7
1	N2	arrd-2 RNAi	24	13	5	0	95.26	0.047	0	0.016	16.296	4.7
1	N2	arrd-2 RNAi	25	8	2	0	96.45	0.036	0	0.014	16.592	3.6
1	N2	arrd-2 RNAi	26	6	4	0	98.82	0.012	0	0.008	17.208	1.2
1	N2	arrd-2 RNAi	28	2	2	0	100	0	0	0	17.539	0
1	N2	arrd-3 RNAi	0	240	0	0	0	1	0	0	0	100
1	N2	arrd-3 RNAi	1	240	0	0	0	1	0	0	0	100
1	N2	arrd-3 RNAi	2	240	0	0	0	1	0	0	0	100
1	N2	arrd-3 RNAi	4	240	0	6	0	1	0	0	0	100
1	N2	arrd-3 RNAi	5	234	0	1	0	1	0	0	0	100
1	N2	arrd-3 RNAi	6	233	2	23	0.86	0.991	0	0.006	0.052	99.1
1	N2	arrd-3 RNAi	7	208	0	0	0.86	0.991	0	0.006	0.052	99.1
1	N2	arrd-3 RNAi	8	208	2	13	1.81	0.982	0	0.009	0.128	98.2
1	N2	arrd-3 RNAi	10	193	2	1	2.83	0.972	0	0.011	0.23	97.2
1	N2	arrd-3 RNAi	11	190	7	0	6.41	0.936	0	0.017	0.623	93.6
1	N2	arrd-3 RNAi	12	183	4	1	8.45	0.915	0	0.02	0.869	91.5
1	N2	arrd-3 RNAi	14	178	27	8	22.34	0.777	0.001	0.03	2.813	77.7
1	N2	arrd-3 RNAi	16	143	20	3	33.2	0.668	0.001	0.034	4.551	66.8
1	N2	arrd-3 RNAi	18	120	25	1	47.12	0.529	0.001	0.037	7.056	52.9
1	N2	arrd-3 RNAi	20	94	18	0	57.24	0.428	0.001	0.037	9.081	42.8
1	N2	arrd-3 RNAi	22	76	18	0	67.37	0.326	0.001	0.035	11.309	32.6
1	N2	arrd-3 RNAi	23	58	32	1	85.37	0.146	0.001	0.026	15.449	14.6
1	N2	arrd-3 RNAi	24	25	10	0	91.22	0.088	0	0.021	16.853	8.8
1	N2	arrd-3 RNAi	25	15	5	0	94.15	0.059	0	0.018	17.585	5.9
1	N2	arrd-3 RNAi	26	10	4	0	96.49	0.035	0	0.014	18.193	3.5
1	N2	arrd-3 RNAi	28	6	5	0	99.41	0.006	0	0.006	19.012	0.6
1	N2	arrd-3 RNAi	30	1	1	0	100	0	0	0	19.188	0
1	N2	arrd-4 RNAi	0	240	0	0	0	1	0	0	0	100
1	N2	arrd-4 RNAi	1	240	0	0	0	1	0	0	0	100
1	N2	arrd-4 RNAi	2	240	0	0	0	1	0	0	0	100
1	N2	arrd-4 RNAi	4	240	0	15	0	1	0	0	0	100
1	N2	arrd-4 RNAi	5	225	0	2	0	1	0	0	0	100
1	N2	arrd-4 RNAi	6	223	1	22	0.45	0.996	0	0.004	0.027	99.6
1	N2	arrd-4 RNAi	7	200	0	0	0.45	0.996	0	0.004	0.027	99.6
1	N2	arrd-4 RNAi	8	200	2	15	1.44	0.986	0	0.008	0.107	98.6
1	N2	arrd-4 RNAi	10	183	4	5	3.6	0.964	0	0.013	0.322	96.4
1	N2	arrd-4 RNAi	11	174	20	3	14.68	0.853	0.001	0.026	1.541	85.3
1	N2	arrd-4 RNAi	12	151	6	2	18.07	0.819	0.001	0.029	1.948	81.9
1	N2	arrd-4 RNAi	14	143	24	4	31.82	0.682	0.001	0.035	3.873	68.2
1	N2	arrd-4 RNAi	16	115	17	3	41.9	0.581	0.001	0.037	5.485	58.1
1	N2	arrd-4 RNAi	18	95	17	1	52.3	0.477	0.001	0.038	7.357	47.7
1	N2	arrd-4 RNAi	20	77	21	0	65.31	0.347	0.001	0.037	9.959	34.7
1	N2	arrd-4 RNAi	22	56	11	0	72.12	0.279	0.001	0.035	11.458	27.9
1	N2	arrd-4 RNAi	23	45	22	0	85.75	0.142	0.001	0.027	14.593	14.2
1	N2	arrd-4 RNAi	24	23	5	0	88.85	0.112	0.001	0.025	15.336	11.2
1	N2	arrd-4 RNAi	25	18	4	0	91.33	0.087	0	0.022	15.956	8.7
1	N2	arrd-4 RNAi	26	14	5	0	94.42	0.056	0	0.018	16.761	5.6
1	N2	arrd-4 RNAi	28	9	8	0	99.38	0.006	0	0.006	18.149	0.6
1	N2	arrd-4 RNAi	30	1	1	0	100	0	0	0	18.335	0
1	N2	arrd-5 RNAi	0	240	0	0	0	1	0	0	0	100
1	N2	arrd-5 RNAi	1	240	0	0	0	1	0	0	0	100
1	N2	arrd-5 RNAi	2	240	0	0	0	1	0	0	0	100
1	N2	arrd-5 RNAi	4	240	0	9	0	1	0	0	0	100
1	N2	arrd-5 RNAi	5	231	0	3	0	1	0	0	0	100
1	N2	arrd-5 RNAi	6	228	5	27	2.19	0.978	0	0.01	0.132	97.8
1	N2	arrd-5 RNAi	7	196	1	1	2.69	0.973	0	0.011	0.167	97.3
1	N2	arrd-5 RNAi	8	194	0	15	2.69	0.973	0	0.011	0.167	97.3
1	N2	arrd-5 RNAi	10	179	3	3	4.32	0.957	0	0.014	0.33	95.7
1	N2	arrd-5 RNAi	11	173	9	7	9.3	0.907	0	0.021	0.877	90.7
1	N2	arrd-5 RNAi	12	157	2	0	10.46	0.895	0	0.022	1.016	89.5
1	N2	arrd-5 RNAi	14	155	41	6	34.14	0.659	0.001	0.036	4.332	65.9
1	N2	arrd-5 RNAi	16	108	19	2	45.73	0.543	0.001	0.038	6.186	54.3
1	N2	arrd-5 RNAi	18	87	25	1	61.32	0.387	0.001	0.038	8.993	38.7
1	N2	arrd-5 RNAi	20	61	30	2	80.34	0.197	0.001	0.031	12.797	19.7
1	N2	arrd-5 RNAi	22	29	9	0	86.44	0.136	0.001	0.027	14.139	13.6
1	N2	arrd-5 RNAi	23	20	11	1	93.9	0.061	0	0.019	15.854	6.1
1	N2	arrd-5 RNAi	24	8	2	0	95.43	0.046	0	0.017	16.22	4.6
1	N2	arrd-5 RNAi	25	6	4	0	98.48	0.015	0	0.011	16.982	1.5
1	N2	arrd-5 RNAi	26	2	1	0	99.24	0.008	0	0.008	17.181	0.8
1	N2	arrd-5 RNAi	28	1	1	0	100	0	0	0	17.394	0
1	daf-2(e1370)	Control RNAi	0	210	0	0	0	1	0	0	0	100
1	daf-2(e1370)	Control RNAi	1	210	0	0	0	1	0	0	0	100
1	daf-2(e1370)	Control RNAi	2	210	0	0	0	1	0	0	0	100
1	daf-2(e1370)	Control RNAi	4	210	0	6	0	1	0	0	0	100
1	daf-2(e1370)	Control RNAi	7	204	0	8	0	1	0	0	0	100
1	daf-2(e1370)	Control RNAi	8	196	0	0	0	1	0	0	0	100
1	daf-2(e1370)	Control RNAi	10	196	0	4	0	1	0	0	0	100
1	daf-2(e1370)	Control RNAi	11	192	0	3	0	1	0	0	0	100
1	daf-2(e1370)	Control RNAi	13	189	0	4	0	1	0	0	0	100
1	daf-2(e1370)	Control RNAi	14	185	1	3	0.54	0.995	0	0.005	0.076	99.5
1	daf-2(e1370)	Control RNAi	16	181	2	1	1.64	0.984	0	0.009	0.252	98.4
1	daf-2(e1370)	Control RNAi	18	178	0	0	1.64	0.984	0	0.009	0.252	98.4
1	daf-2(e1370)	Control RNAi	19	178	1	0	2.19	0.978	0	0.011	0.357	97.8
1	daf-2(e1370)	Control RNAi	20	177	0	6	2.19	0.978	0	0.011	0.357	97.8
1	daf-2(e1370)	Control RNAi	22	171	1	0	2.76	0.972	0	0.012	0.482	97.2
1	daf-2(e1370)	Control RNAi	23	170	0	2	2.76	0.972	0	0.012	0.482	97.2
1	daf-2(e1370)	Control RNAi	25	168	2	17	3.92	0.961	0	0.015	0.772	96.1
1	daf-2(e1370)	Control RNAi	28	149	4	2	6.5	0.935	0	0.019	1.494	93.5
1	daf-2(e1370)	Control RNAi	30	143	0	2	6.5	0.935	0	0.019	1.494	93.5
1	daf-2(e1370)	Control RNAi	31	141	7	0	11.14	0.889	0.001	0.025	2.933	88.9
1	daf-2(e1370)	Control RNAi	33	134	1	0	11.81	0.882	0.001	0.026	3.152	88.2
1	daf-2(e1370)	Control RNAi	34	133	6	1	15.78	0.842	0.001	0.029	4.504	84.2
1	daf-2(e1370)	Control RNAi	36	126	2	1	17.12	0.829	0.001	0.03	4.986	82.9
1	daf-2(e1370)	Control RNAi	37	123	7	1	21.84	0.782	0.001	0.033	6.731	78.2
1	daf-2(e1370)	Control RNAi	38	115	4	1	24.56	0.754	0.001	0.035	7.764	75.4
1	daf-2(e1370)	Control RNAi	40	110	10	0	31.42	0.686	0.001	0.038	10.507	68.6
1	daf-2(e1370)	Control RNAi	41	100	3	0	33.47	0.665	0.001	0.038	11.351	66.5
1	daf-2(e1370)	Control RNAi	43	97	12	0	41.7	0.583	0.002	0.04	14.89	58.3
1	daf-2(e1370)	Control RNAi	44	85	6	1	45.82	0.542	0.002	0.041	16.701	54.2
1	daf-2(e1370)	Control RNAi	46	78	23	0	61.79	0.382	0.002	0.04	24.05	38.2
1	daf-2(e1370)	Control RNAi	49	55	26	0	79.86	0.201	0.001	0.033	32.9	20.1
1	daf-2(e1370)	Control RNAi	51	29	10	0	86.8	0.132	0.001	0.028	36.442	13.2
1	daf-2(e1370)	Control RNAi	52	19	6	0	90.97	0.09	0.001	0.024	38.61	9
1	daf-2(e1370)	Control RNAi	54	13	5	0	94.44	0.056	0	0.019	40.485	5.6
1	daf-2(e1370)	Control RNAi	55	8	3	0	96.53	0.035	0	0.015	41.631	3.5
1	daf-2(e1370)	Control RNAi	57	5	2	0	97.92	0.021	0	0.012	42.423	2.1
1	daf-2(e1370)	Control RNAi	60	3	2	0	99.31	0.007	0	0.007	43.257	0.7
1	daf-2(e1370)	Control RNAi	63	1	1	0	100	0	0	0	43.694	0
1	daf-2(e1370)	daf-16 RNAi	0	240	0	0	0	1	0	0	0	100
1	daf-2(e1370)	daf-16 RNAi	1	240	0	0	0	1	0	0	0	100
1	daf-2(e1370)	daf-16 RNAi	2	240	0	0	0	1	0	0	0	100
1	daf-2(e1370)	daf-16 RNAi	4	240	0	3	0	1	0	0	0	100
1	daf-2(e1370)	daf-16 RNAi	7	237	4	12	1.69	0.983	0	0.008	0.118	98.3
1	daf-2(e1370)	daf-16 RNAi	8	221	0	1	1.69	0.983	0	0.008	0.118	98.3
1	daf-2(e1370)	daf-16 RNAi	10	220	4	2	3.48	0.965	0	0.012	0.297	96.5
1	daf-2(e1370)	daf-16 RNAi	11	214	4	1	5.28	0.947	0	0.015	0.495	94.7
1	daf-2(e1370)	daf-16 RNAi	13	209	2	2	6.19	0.938	0	0.016	0.613	93.8
1	daf-2(e1370)	daf-16 RNAi	14	205	8	2	9.85	0.902	0	0.02	1.126	90.2
1	daf-2(e1370)	daf-16 RNAi	16	195	11	1	14.93	0.851	0.001	0.024	1.939	85.1
1	daf-2(e1370)	daf-16 RNAi	18	183	10	0	19.58	0.804	0.001	0.027	2.776	80.4
1	daf-2(e1370)	daf-16 RNAi	19	173	16	0	27.02	0.73	0.001	0.03	4.189	73
1	daf-2(e1370)	daf-16 RNAi	20	157	18	3	35.39	0.646	0.001	0.032	5.863	64.6
1	daf-2(e1370)	daf-16 RNAi	22	136	17	1	43.46	0.565	0.001	0.034	7.64	56.5
1	daf-2(e1370)	daf-16 RNAi	23	118	33	0	59.27	0.407	0.001	0.034	11.276	40.7
1	daf-2(e1370)	daf-16 RNAi	25	85	30	0	73.65	0.264	0.001	0.03	14.87	26.4
1	daf-2(e1370)	daf-16 RNAi	28	55	39	1	92.33	0.077	0	0.018	20.102	7.7
1	daf-2(e1370)	daf-16 RNAi	30	15	3	0	93.87	0.061	0	0.017	20.562	6.1
1	daf-2(e1370)	daf-16 RNAi	31	12	8	0	97.96	0.02	0	0.01	21.829	2
1	daf-2(e1370)	daf-16 RNAi	34	4	4	0	100	0	0	0	22.524	0
1	daf-2(e1370)	arrd-1 RNAi	0	180	0	0	0	1	0	0	0	100
1	daf-2(e1370)	arrd-1 RNAi	1	180	0	0	0	1	0	0	0	100
1	daf-2(e1370)	arrd-1 RNAi	2	180	0	0	0	1	0	0	0	100
1	daf-2(e1370)	arrd-1 RNAi	4	180	0	2	0	1	0	0	0	100
1	daf-2(e1370)	arrd-1 RNAi	7	178	0	3	0	1	0	0	0	100
1	daf-2(e1370)	arrd-1 RNAi	8	175	0	0	0	1	0	0	0	100
1	daf-2(e1370)	arrd-1 RNAi	10	175	0	4	0	1	0	0	0	100
1	daf-2(e1370)	arrd-1 RNAi	11	171	0	2	0	1	0	0	0	100
1	daf-2(e1370)	arrd-1 RNAi	13	169	0	6	0	1	0	0	0	100
1	daf-2(e1370)	arrd-1 RNAi	14	163	1	4	0.61	0.994	0	0.006	0.086	99.4
1	daf-2(e1370)	arrd-1 RNAi	16	158	9	9	6.27	0.937	0	0.019	0.992	93.7
1	daf-2(e1370)	arrd-1 RNAi	18	140	0	0	6.27	0.937	0	0.019	0.992	93.7
1	daf-2(e1370)	arrd-1 RNAi	19	140	0	4	6.27	0.937	0	0.019	0.992	93.7
1	daf-2(e1370)	arrd-1 RNAi	20	136	1	2	6.96	0.93	0	0.02	1.13	93
1	daf-2(e1370)	arrd-1 RNAi	22	133	1	3	7.66	0.923	0	0.021	1.283	92.3
1	daf-2(e1370)	arrd-1 RNAi	23	129	0	0	7.66	0.923	0	0.021	1.283	92.3
1	daf-2(e1370)	arrd-1 RNAi	25	129	4	4	10.53	0.895	0.001	0.025	1.999	89.5
1	daf-2(e1370)	arrd-1 RNAi	28	121	4	1	13.48	0.865	0.001	0.028	2.827	86.5
1	daf-2(e1370)	arrd-1 RNAi	30	116	1	0	14.23	0.858	0.001	0.029	3.051	85.8
1	daf-2(e1370)	arrd-1 RNAi	31	115	5	2	17.96	0.82	0.001	0.032	4.207	82
1	daf-2(e1370)	arrd-1 RNAi	33	108	3	0	20.24	0.798	0.001	0.034	4.959	79.8
1	daf-2(e1370)	arrd-1 RNAi	34	105	4	0	23.28	0.767	0.001	0.036	5.992	76.7
1	daf-2(e1370)	arrd-1 RNAi	36	101	6	1	27.83	0.722	0.001	0.038	7.633	72.2
1	daf-2(e1370)	arrd-1 RNAi	37	94	4	0	30.91	0.691	0.002	0.04	8.769	69.1
1	daf-2(e1370)	arrd-1 RNAi	38	90	1	4	31.67	0.683	0.002	0.04	9.061	68.3
1	daf-2(e1370)	arrd-1 RNAi	40	85	6	0	36.5	0.635	0.002	0.042	10.99	63.5
1	daf-2(e1370)	arrd-1 RNAi	41	79	10	1	44.53	0.555	0.002	0.043	14.286	55.5
1	daf-2(e1370)	arrd-1 RNAi	43	68	9	0	51.88	0.481	0.002	0.044	17.443	48.1
1	daf-2(e1370)	arrd-1 RNAi	44	59	8	4	58.4	0.416	0.002	0.044	20.314	41.6
1	daf-2(e1370)	arrd-1 RNAi	46	47	20	0	76.1	0.239	0.002	0.039	28.457	23.9
1	daf-2(e1370)	arrd-1 RNAi	49	27	9	0	84.07	0.159	0.001	0.034	32.36	15.9
1	daf-2(e1370)	arrd-1 RNAi	51	18	4	0	87.61	0.124	0.001	0.031	34.165	12.4
1	daf-2(e1370)	arrd-1 RNAi	52	14	8	0	94.69	0.053	0	0.021	37.847	5.3
1	daf-2(e1370)	arrd-1 RNAi	54	6	2	0	96.46	0.035	0	0.017	38.803	3.5
1	daf-2(e1370)	arrd-1 RNAi	55	4	2	0	98.23	0.018	0	0.012	39.777	1.8
1	daf-2(e1370)	arrd-1 RNAi	57	2	1	0	99.11	0.009	0	0.009	40.281	0.9
1	daf-2(e1370)	arrd-1 RNAi	60	1	1	0	100	0	0	0	40.812	0
1	daf-2(e1370)	arrd-2 RNAi	0	210	0	0	0	1	0	0	0	100
1	daf-2(e1370)	arrd-2 RNAi	1	210	0	0	0	1	0	0	0	100
1	daf-2(e1370)	arrd-2 RNAi	2	210	0	0	0	1	0	0	0	100
1	daf-2(e1370)	arrd-2 RNAi	4	210	0	3	0	1	0	0	0	100
1	daf-2(e1370)	arrd-2 RNAi	7	207	1	3	0.48	0.995	0	0.005	0.034	99.5
1	daf-2(e1370)	arrd-2 RNAi	8	203	0	0	0.48	0.995	0	0.005	0.034	99.5
1	daf-2(e1370)	arrd-2 RNAi	10	203	0	2	0.48	0.995	0	0.005	0.034	99.5
1	daf-2(e1370)	arrd-2 RNAi	11	201	0	3	0.48	0.995	0	0.005	0.034	99.5
1	daf-2(e1370)	arrd-2 RNAi	13	198	0	2	0.48	0.995	0	0.005	0.034	99.5
1	daf-2(e1370)	arrd-2 RNAi	14	196	2	4	1.5	0.985	0	0.009	0.176	98.5
1	daf-2(e1370)	arrd-2 RNAi	16	190	1	0	2.02	0.98	0	0.01	0.259	98
1	daf-2(e1370)	arrd-2 RNAi	18	189	0	2	2.02	0.98	0	0.01	0.259	98
1	daf-2(e1370)	arrd-2 RNAi	19	187	0	1	2.02	0.98	0	0.01	0.259	98
1	daf-2(e1370)	arrd-2 RNAi	20	186	4	2	4.12	0.959	0	0.014	0.68	95.9
1	daf-2(e1370)	arrd-2 RNAi	22	180	0	2	4.12	0.959	0	0.014	0.68	95.9
1	daf-2(e1370)	arrd-2 RNAi	23	178	0	0	4.12	0.959	0	0.014	0.68	95.9
1	daf-2(e1370)	arrd-2 RNAi	25	178	4	2	6.28	0.937	0	0.018	1.219	93.7
1	daf-2(e1370)	arrd-2 RNAi	28	172	6	2	9.55	0.905	0	0.021	2.134	90.5
1	daf-2(e1370)	arrd-2 RNAi	30	164	8	1	13.96	0.86	0.001	0.025	3.458	86
1	daf-2(e1370)	arrd-2 RNAi	31	155	5	0	16.74	0.833	0.001	0.027	4.318	83.3
1	daf-2(e1370)	arrd-2 RNAi	33	150	2	1	17.85	0.822	0.001	0.028	4.685	82.2
1	daf-2(e1370)	arrd-2 RNAi	34	147	4	1	20.08	0.799	0.001	0.03	5.445	79.9
1	daf-2(e1370)	arrd-2 RNAi	36	142	10	0	25.71	0.743	0.001	0.032	7.471	74.3
1	daf-2(e1370)	arrd-2 RNAi	37	132	5	1	28.52	0.715	0.001	0.034	8.512	71.5
1	daf-2(e1370)	arrd-2 RNAi	38	126	4	0	30.79	0.692	0.001	0.034	9.374	69.2
1	daf-2(e1370)	arrd-2 RNAi	40	122	9	0	35.9	0.641	0.001	0.036	11.417	64.1
1	daf-2(e1370)	arrd-2 RNAi	41	113	10	0	41.57	0.584	0.001	0.037	13.742	58.4
1	daf-2(e1370)	arrd-2 RNAi	43	103	12	0	48.38	0.516	0.001	0.037	16.67	51.6
1	daf-2(e1370)	arrd-2 RNAi	44	91	17	1	58.02	0.42	0.001	0.037	20.913	42
1	daf-2(e1370)	arrd-2 RNAi	46	73	31	1	75.85	0.242	0.001	0.032	29.113	24.2
1	daf-2(e1370)	arrd-2 RNAi	49	41	18	1	86.45	0.135	0.001	0.026	34.309	13.5
1	daf-2(e1370)	arrd-2 RNAi	51	22	10	0	92.61	0.074	0	0.02	37.449	7.4
1	daf-2(e1370)	arrd-2 RNAi	52	12	4	0	95.07	0.049	0	0.017	38.73	4.9
1	daf-2(e1370)	arrd-2 RNAi	54	8	3	0	96.92	0.031	0	0.013	39.728	3.1
1	daf-2(e1370)	arrd-2 RNAi	55	5	1	0	97.54	0.025	0	0.012	40.067	2.5
1	daf-2(e1370)	arrd-2 RNAi	57	4	4	0	100	0	0	0	41.471	0
1	daf-2(e1370)	arrd-3 RNAi	0	240	0	0	0	1	0	0	0	100
1	daf-2(e1370)	arrd-3 RNAi	1	240	0	0	0	1	0	0	0	100
1	daf-2(e1370)	arrd-3 RNAi	2	240	0	0	0	1	0	0	0	100
1	daf-2(e1370)	arrd-3 RNAi	4	240	0	4	0	1	0	0	0	100
1	daf-2(e1370)	arrd-3 RNAi	7	236	1	4	0.42	0.996	0	0.004	0.03	99.6
1	daf-2(e1370)	arrd-3 RNAi	8	231	0	3	0.42	0.996	0	0.004	0.03	99.6
1	daf-2(e1370)	arrd-3 RNAi	10	228	0	1	0.42	0.996	0	0.004	0.03	99.6
1	daf-2(e1370)	arrd-3 RNAi	11	227	0	10	0.42	0.996	0	0.004	0.03	99.6
1	daf-2(e1370)	arrd-3 RNAi	13	217	0	1	0.42	0.996	0	0.004	0.03	99.6
1	daf-2(e1370)	arrd-3 RNAi	14	216	1	0	0.88	0.991	0	0.006	0.094	99.1
1	daf-2(e1370)	arrd-3 RNAi	16	215	2	2	1.81	0.982	0	0.009	0.242	98.2
1	daf-2(e1370)	arrd-3 RNAi	18	211	0	0	1.81	0.982	0	0.009	0.242	98.2
1	daf-2(e1370)	arrd-3 RNAi	19	211	0	1	1.81	0.982	0	0.009	0.242	98.2
1	daf-2(e1370)	arrd-3 RNAi	20	210	0	4	1.81	0.982	0	0.009	0.242	98.2
1	daf-2(e1370)	arrd-3 RNAi	22	206	0	0	1.81	0.982	0	0.009	0.242	98.2
1	daf-2(e1370)	arrd-3 RNAi	23	206	5	2	4.19	0.958	0	0.014	0.79	95.8
1	daf-2(e1370)	arrd-3 RNAi	25	199	3	0	5.63	0.944	0	0.016	1.151	94.4
1	daf-2(e1370)	arrd-3 RNAi	28	196	7	5	9	0.91	0	0.02	2.095	91
1	daf-2(e1370)	arrd-3 RNAi	30	184	0	0	9	0.91	0	0.02	2.095	91
1	daf-2(e1370)	arrd-3 RNAi	31	184	6	3	11.97	0.88	0.001	0.022	3.014	88
1	daf-2(e1370)	arrd-3 RNAi	33	175	1	1	12.47	0.875	0.001	0.023	3.18	87.5
1	daf-2(e1370)	arrd-3 RNAi	34	173	10	1	17.53	0.825	0.001	0.027	4.901	82.5
1	daf-2(e1370)	arrd-3 RNAi	36	162	3	2	19.06	0.809	0.001	0.028	5.45	80.9
1	daf-2(e1370)	arrd-3 RNAi	37	157	9	1	23.7	0.763	0.001	0.03	7.167	76.3
1	daf-2(e1370)	arrd-3 RNAi	38	147	6	1	26.82	0.732	0.001	0.031	8.351	73.2
1	daf-2(e1370)	arrd-3 RNAi	40	140	7	0	30.47	0.695	0.001	0.033	9.814	69.5
1	daf-2(e1370)	arrd-3 RNAi	41	133	15	0	38.32	0.617	0.001	0.035	13.029	61.7
1	daf-2(e1370)	arrd-3 RNAi	43	118	12	0	44.59	0.554	0.001	0.036	15.727	55.4
1	daf-2(e1370)	arrd-3 RNAi	44	106	10	2	49.82	0.502	0.001	0.036	18.027	50.2
1	daf-2(e1370)	arrd-3 RNAi	46	94	22	0	61.56	0.384	0.001	0.035	23.429	38.4
1	daf-2(e1370)	arrd-3 RNAi	49	72	30	0	77.58	0.224	0.001	0.03	31.277	22.4
1	daf-2(e1370)	arrd-3 RNAi	51	42	14	0	85.05	0.149	0.001	0.026	35.089	14.9
1	daf-2(e1370)	arrd-3 RNAi	52	28	12	0	91.46	0.085	0	0.02	38.42	8.5
1	daf-2(e1370)	arrd-3 RNAi	54	16	4	0	93.59	0.064	0	0.018	39.574	6.4
1	daf-2(e1370)	arrd-3 RNAi	55	12	2	0	94.66	0.053	0	0.016	40.161	5.3
1	daf-2(e1370)	arrd-3 RNAi	57	10	5	0	97.33	0.027	0	0.012	41.682	2.7
1	daf-2(e1370)	arrd-3 RNAi	60	5	3	0	98.93	0.011	0	0.008	42.643	1.1
1	daf-2(e1370)	arrd-3 RNAi	63	2	2	0	100	0	0	0	43.316	0
1	daf-2(e1370)	arrd-4 RNAi	0	240	0	0	0	1	0	0	0	100
1	daf-2(e1370)	arrd-4 RNAi	1	240	0	0	0	1	0	0	0	100
1	daf-2(e1370)	arrd-4 RNAi	2	240	0	0	0	1	0	0	0	100
1	daf-2(e1370)	arrd-4 RNAi	4	240	0	2	0	1	0	0	0	100
1	daf-2(e1370)	arrd-4 RNAi	7	238	0	4	0	1	0	0	0	100
1	daf-2(e1370)	arrd-4 RNAi	8	234	0	0	0	1	0	0	0	100
1	daf-2(e1370)	arrd-4 RNAi	10	234	0	1	0	1	0	0	0	100
1	daf-2(e1370)	arrd-4 RNAi	11	233	2	1	0.86	0.991	0	0.006	0.094	99.1
1	daf-2(e1370)	arrd-4 RNAi	13	230	1	2	1.29	0.987	0	0.007	0.15	98.7
1	daf-2(e1370)	arrd-4 RNAi	14	227	1	5	1.72	0.983	0	0.009	0.211	98.3
1	daf-2(e1370)	arrd-4 RNAi	16	221	2	3	2.61	0.974	0	0.011	0.354	97.4
1	daf-2(e1370)	arrd-4 RNAi	18	216	1	1	3.06	0.969	0	0.011	0.435	96.9
1	daf-2(e1370)	arrd-4 RNAi	19	214	0	2	3.06	0.969	0	0.011	0.435	96.9
1	daf-2(e1370)	arrd-4 RNAi	20	212	1	0	3.52	0.965	0	0.012	0.526	96.5
1	daf-2(e1370)	arrd-4 RNAi	22	211	2	1	4.44	0.956	0	0.014	0.727	95.6
1	daf-2(e1370)	arrd-4 RNAi	23	208	2	3	5.36	0.946	0	0.015	0.939	94.6
1	daf-2(e1370)	arrd-4 RNAi	25	203	6	1	8.15	0.918	0	0.018	1.638	91.8
1	daf-2(e1370)	arrd-4 RNAi	28	196	4	2	10.03	0.9	0	0.02	2.163	90
1	daf-2(e1370)	arrd-4 RNAi	30	190	4	0	11.92	0.881	0	0.022	2.731	88.1
1	daf-2(e1370)	arrd-4 RNAi	31	186	6	1	14.76	0.852	0.001	0.024	3.612	85.2
1	daf-2(e1370)	arrd-4 RNAi	33	179	4	1	16.67	0.833	0.001	0.025	4.241	83.3
1	daf-2(e1370)	arrd-4 RNAi	34	174	9	1	20.98	0.79	0.001	0.028	5.706	79
1	daf-2(e1370)	arrd-4 RNAi	36	164	7	0	24.35	0.756	0.001	0.029	6.92	75.6
1	daf-2(e1370)	arrd-4 RNAi	37	157	4	0	26.28	0.737	0.001	0.03	7.633	73.7
1	daf-2(e1370)	arrd-4 RNAi	38	153	11	2	31.58	0.684	0.001	0.032	9.648	68.4
1	daf-2(e1370)	arrd-4 RNAi	40	140	14	0	38.42	0.616	0.001	0.034	12.384	61.6
1	daf-2(e1370)	arrd-4 RNAi	41	126	14	2	45.26	0.547	0.001	0.035	15.19	54.7
1	daf-2(e1370)	arrd-4 RNAi	43	110	14	0	52.23	0.478	0.001	0.035	18.185	47.8
1	daf-2(e1370)	arrd-4 RNAi	44	96	13	1	58.7	0.413	0.001	0.034	21.032	41.3
1	daf-2(e1370)	arrd-4 RNAi	46	82	25	1	71.29	0.287	0.001	0.032	26.824	28.7
1	daf-2(e1370)	arrd-4 RNAi	49	56	20	0	81.54	0.185	0.001	0.027	31.848	18.5
1	daf-2(e1370)	arrd-4 RNAi	51	36	11	0	87.18	0.128	0.001	0.024	34.724	12.8
1	daf-2(e1370)	arrd-4 RNAi	52	25	10	0	92.31	0.077	0	0.019	37.39	7.7
1	daf-2(e1370)	arrd-4 RNAi	54	15	5	0	94.87	0.051	0	0.016	38.775	5.1
1	daf-2(e1370)	arrd-4 RNAi	55	10	2	0	95.9	0.041	0	0.014	39.339	4.1
1	daf-2(e1370)	arrd-4 RNAi	57	8	4	0	97.95	0.021	0	0.01	40.507	2.1
1	daf-2(e1370)	arrd-4 RNAi	60	4	4	0	100	0	0	0	41.738	0
1	daf-2(e1370)	arrd-5 RNAi	0	240	0	0	0	1	0	0	0	100
1	daf-2(e1370)	arrd-5 RNAi	1	240	0	0	0	1	0	0	0	100
1	daf-2(e1370)	arrd-5 RNAi	2	240	0	0	0	1	0	0	0	100
1	daf-2(e1370)	arrd-5 RNAi	4	240	0	0	0	1	0	0	0	100
1	daf-2(e1370)	arrd-5 RNAi	7	240	0	8	0	1	0	0	0	100
1	daf-2(e1370)	arrd-5 RNAi	8	232	0	1	0	1	0	0	0	100
1	daf-2(e1370)	arrd-5 RNAi	10	231	0	2	0	1	0	0	0	100
1	daf-2(e1370)	arrd-5 RNAi	11	229	0	1	0	1	0	0	0	100
1	daf-2(e1370)	arrd-5 RNAi	13	228	0	5	0	1	0	0	0	100
1	daf-2(e1370)	arrd-5 RNAi	14	223	1	2	0.45	0.996	0	0.004	0.063	99.6
1	daf-2(e1370)	arrd-5 RNAi	16	220	0	8	0.45	0.996	0	0.004	0.063	99.6
1	daf-2(e1370)	arrd-5 RNAi	18	212	0	0	0.45	0.996	0	0.004	0.063	99.6
1	daf-2(e1370)	arrd-5 RNAi	19	212	3	0	1.86	0.981	0	0.009	0.33	98.1
1	daf-2(e1370)	arrd-5 RNAi	20	209	1	1	2.33	0.977	0	0.01	0.424	97.7
1	daf-2(e1370)	arrd-5 RNAi	22	207	2	1	3.27	0.967	0	0.012	0.632	96.7
1	daf-2(e1370)	arrd-5 RNAi	23	204	0	2	3.27	0.967	0	0.012	0.632	96.7
1	daf-2(e1370)	arrd-5 RNAi	25	202	9	1	7.58	0.924	0	0.018	1.709	92.4
1	daf-2(e1370)	arrd-5 RNAi	28	192	8	3	11.43	0.886	0	0.022	2.788	88.6
1	daf-2(e1370)	arrd-5 RNAi	30	181	1	0	11.92	0.881	0.001	0.022	2.934	88.1
1	daf-2(e1370)	arrd-5 RNAi	31	180	9	2	16.32	0.837	0.001	0.026	4.3	83.7
1	daf-2(e1370)	arrd-5 RNAi	33	169	5	1	18.8	0.812	0.001	0.027	5.117	81.2
1	daf-2(e1370)	arrd-5 RNAi	34	163	8	1	22.79	0.772	0.001	0.029	6.472	77.2
1	daf-2(e1370)	arrd-5 RNAi	36	154	4	3	24.79	0.752	0.001	0.03	7.194	75.2
1	daf-2(e1370)	arrd-5 RNAi	37	147	5	0	27.35	0.727	0.001	0.031	8.14	72.7
1	daf-2(e1370)	arrd-5 RNAi	38	142	13	1	34	0.66	0.001	0.033	10.668	66
1	daf-2(e1370)	arrd-5 RNAi	40	128	12	0	40.19	0.598	0.001	0.035	13.143	59.8
1	daf-2(e1370)	arrd-5 RNAi	41	116	15	2	47.92	0.521	0.001	0.035	16.314	52.1
1	daf-2(e1370)	arrd-5 RNAi	43	99	16	0	56.34	0.437	0.001	0.035	19.933	43.7
1	daf-2(e1370)	arrd-5 RNAi	44	83	11	0	62.13	0.379	0.001	0.035	22.479	37.9
1	daf-2(e1370)	arrd-5 RNAi	46	72	27	1	76.33	0.237	0.001	0.031	29.012	23.7
1	daf-2(e1370)	arrd-5 RNAi	49	44	21	0	87.63	0.124	0.001	0.024	34.548	12.4
1	daf-2(e1370)	arrd-5 RNAi	51	23	7	0	91.39	0.086	0	0.02	36.469	8.6
1	daf-2(e1370)	arrd-5 RNAi	52	16	8	0	95.7	0.043	0	0.015	38.707	4.3
1	daf-2(e1370)	arrd-5 RNAi	54	8	2	0	96.77	0.032	0	0.013	39.288	3.2
1	daf-2(e1370)	arrd-5 RNAi	55	6	2	0	97.85	0.022	0	0.011	39.88	2.2
1	daf-2(e1370)	arrd-5 RNAi	57	4	4	0	100	0	0	0	41.106	0
2	N2	Control RNAi	0	240	0	0	0	1	0	0	0	100
2	N2	Control RNAi	2	240	0	0	0	1	0	0	0	100
2	N2	Control RNAi	5	240	0	1	0	1	0	0	0	100
2	N2	Control RNAi	8	239	0	15	0	1	0	0	0	100
2	N2	Control RNAi	11	224	0	11	0	1	0	0	0	100
2	N2	Control RNAi	12	213	8	1	3.76	0.962	0	0.013	0.451	96.2
2	N2	Control RNAi	15	204	28	17	16.97	0.83	0.001	0.026	2.432	83
2	N2	Control RNAi	18	159	23	4	28.98	0.71	0.001	0.032	4.594	71
2	N2	Control RNAi	19	132	20	0	39.74	0.603	0.001	0.035	6.639	60.3
2	N2	Control RNAi	21	112	19	1	49.96	0.5	0.001	0.036	8.786	50
2	N2	Control RNAi	22	92	15	0	58.12	0.419	0.001	0.036	10.581	41.9
2	N2	Control RNAi	24	77	32	4	75.52	0.245	0.001	0.031	14.758	24.5
2	N2	Control RNAi	27	41	29	5	92.84	0.072	0	0.02	19.432	7.2
2	N2	Control RNAi	30	7	5	0	97.95	0.02	0	0.013	20.967	2
2	N2	Control RNAi	34	2	2	0	100	0	0	0	21.663	0
2	N2	daf-16 RNAi	0	240	0	0	0	1	0	0	0	100
2	N2	daf-16 RNAi	2	240	0	0	0	1	0	0	0	100
2	N2	daf-16 RNAi	5	240	0	4	0	1	0	0	0	100
2	N2	daf-16 RNAi	8	236	1	16	0.42	0.996	0	0.004	0.034	99.6
2	N2	daf-16 RNAi	11	219	27	6	12.7	0.873	0.001	0.022	1.384	87.3
2	N2	daf-16 RNAi	12	186	19	0	21.62	0.784	0.001	0.028	2.454	78.4
2	N2	daf-16 RNAi	15	167	42	10	41.33	0.587	0.001	0.034	5.411	58.7
2	N2	daf-16 RNAi	18	115	27	1	55.11	0.449	0.001	0.035	7.891	44.9
2	N2	daf-16 RNAi	19	87	32	0	71.62	0.284	0.001	0.032	11.028	28.4
2	N2	daf-16 RNAi	21	55	4	0	73.68	0.263	0.001	0.031	11.462	26.3
2	N2	daf-16 RNAi	22	51	28	10	88.13	0.119	0.001	0.023	14.64	11.9
2	N2	daf-16 RNAi	24	13	8	0	95.44	0.046	0	0.018	16.393	4.6
2	N2	daf-16 RNAi	27	5	5	0	100	0	0	0	17.626	0
2	N2	arrd-6 RNAi	0	240	0	0	0	1	0	0	0	100
2	N2	arrd-6 RNAi	2	240	0	0	0	1	0	0	0	100
2	N2	arrd-6 RNAi	5	240	0	7	0	1	0	0	0	100
2	N2	arrd-6 RNAi	8	233	0	29	0	1	0	0	0	100
2	N2	arrd-6 RNAi	11	204	12	9	5.88	0.941	0	0.016	0.647	94.1
2	N2	arrd-6 RNAi	12	183	13	0	12.57	0.874	0.001	0.024	1.449	87.4
2	N2	arrd-6 RNAi	15	170	32	7	29.03	0.71	0.001	0.032	3.918	71
2	N2	arrd-6 RNAi	18	131	18	1	38.78	0.612	0.001	0.035	5.673	61.2
2	N2	arrd-6 RNAi	19	112	21	0	50.26	0.497	0.001	0.036	7.854	49.7
2	N2	arrd-6 RNAi	21	91	12	0	56.82	0.432	0.001	0.036	9.232	43.2
2	N2	arrd-6 RNAi	22	79	18	7	66.66	0.333	0.001	0.035	11.397	33.3
2	N2	arrd-6 RNAi	24	54	14	0	75.3	0.247	0.001	0.032	13.471	24.7
2	N2	arrd-6 RNAi	27	40	23	4	89.5	0.105	0.001	0.024	17.306	10.5
2	N2	arrd-6 RNAi	30	13	12	0	99.19	0.008	0	0.008	20.213	0.8
2	N2	arrd-6 RNAi	34	1	0	0	99.19	0.008	0	0.008	20.213	0.8
2	N2	arrd-6 RNAi	37	1	1	0	100	0	0	0	20.512	0
2	N2	arrd-7 RNAi	0	240	0	0	0	1	0	0	0	100
2	N2	arrd-7 RNAi	2	240	0	0	0	1	0	0	0	100
2	N2	arrd-7 RNAi	5	240	0	9	0	1	0	0	0	100
2	N2	arrd-7 RNAi	8	231	0	18	0	1	0	0	0	100
2	N2	arrd-7 RNAi	11	213	8	6	3.76	0.962	0	0.013	0.413	96.2
2	N2	arrd-7 RNAi	12	199	7	0	7.14	0.929	0	0.018	0.819	92.9
2	N2	arrd-7 RNAi	15	192	40	9	26.49	0.735	0.001	0.031	3.721	73.5
2	N2	arrd-7 RNAi	18	143	11	5	32.14	0.679	0.001	0.033	4.739	67.9
2	N2	arrd-7 RNAi	19	127	25	0	45.5	0.545	0.001	0.036	7.277	54.5
2	N2	arrd-7 RNAi	21	102	21	1	56.72	0.433	0.001	0.036	9.633	43.3
2	N2	arrd-7 RNAi	22	80	13	0	63.75	0.362	0.001	0.035	11.181	36.2
2	N2	arrd-7 RNAi	24	67	23	3	76.2	0.238	0.001	0.031	14.167	23.8
2	N2	arrd-7 RNAi	27	41	25	1	90.71	0.093	0	0.022	18.086	9.3
2	N2	arrd-7 RNAi	30	15	13	0	98.76	0.012	0	0.009	20.501	1.2
2	N2	arrd-7 RNAi	34	2	2	0	100	0	0	0	20.922	0
2	N2	arrd-8 RNAi	0	240	0	0	0	1	0	0	0	100
2	N2	arrd-8 RNAi	2	240	0	0	0	1	0	0	0	100
2	N2	arrd-8 RNAi	5	240	0	2	0	1	0	0	0	100
2	N2	arrd-8 RNAi	8	238	0	38	0	1	0	0	0	100
2	N2	arrd-8 RNAi	11	200	11	6	5.5	0.945	0	0.016	0.605	94.5
2	N2	arrd-8 RNAi	12	183	10	0	10.66	0.893	0	0.022	1.225	89.3
2	N2	arrd-8 RNAi	15	173	43	4	32.87	0.671	0.001	0.034	4.555	67.1
2	N2	arrd-8 RNAi	18	126	16	3	41.39	0.586	0.001	0.036	6.09	58.6
2	N2	arrd-8 RNAi	19	107	14	0	49.06	0.509	0.001	0.036	7.547	50.9
2	N2	arrd-8 RNAi	21	93	11	0	55.09	0.449	0.001	0.036	8.812	44.9
2	N2	arrd-8 RNAi	22	82	16	0	63.85	0.361	0.001	0.035	10.74	36.1
2	N2	arrd-8 RNAi	24	66	23	0	76.45	0.236	0.001	0.031	13.763	23.6
2	N2	arrd-8 RNAi	27	43	19	5	86.85	0.131	0.001	0.025	16.573	13.1
2	N2	arrd-8 RNAi	30	19	19	0	100	0	0	0	20.517	0
2	N2	arrd-9 RNAi	0	240	0	0	0	1	0	0	0	100
2	N2	arrd-9 RNAi	2	240	0	0	0	1	0	0	0	100
2	N2	arrd-9 RNAi	5	240	0	7	0	1	0	0	0	100
2	N2	arrd-9 RNAi	8	233	0	25	0	1	0	0	0	100
2	N2	arrd-9 RNAi	11	208	5	7	2.4	0.976	0	0.011	0.264	97.6
2	N2	arrd-9 RNAi	12	196	11	0	7.88	0.921	0	0.019	0.922	92.1
2	N2	arrd-9 RNAi	15	185	38	8	26.8	0.732	0.001	0.031	3.76	73.2
2	N2	arrd-9 RNAi	18	139	17	4	35.76	0.642	0.001	0.034	5.371	64.2
2	N2	arrd-9 RNAi	19	118	24	1	48.82	0.512	0.001	0.036	7.854	51.2
2	N2	arrd-9 RNAi	21	93	16	2	57.63	0.424	0.001	0.036	9.703	42.4
2	N2	arrd-9 RNAi	22	75	13	7	64.97	0.35	0.001	0.035	11.319	35
2	N2	arrd-9 RNAi	24	55	17	0	75.8	0.242	0.001	0.033	13.917	24.2
2	N2	arrd-9 RNAi	27	38	23	1	90.45	0.096	0.001	0.023	17.872	9.6
2	N2	arrd-9 RNAi	30	14	13	0	99.32	0.007	0	0.007	20.534	0.7
2	N2	arrd-9 RNAi	34	1	1	0	100	0	0	0	20.766	0
2	N2	arrd-10 RNAi	0	240	0	0	0	1	0	0	0	100
2	N2	arrd-10 RNAi	2	240	0	0	0	1	0	0	0	100
2	N2	arrd-10 RNAi	5	240	0	7	0	1	0	0	0	100
2	N2	arrd-10 RNAi	8	233	0	27	0	1	0	0	0	100
2	N2	arrd-10 RNAi	11	206	15	8	7.28	0.927	0	0.018	0.801	92.7
2	N2	arrd-10 RNAi	12	183	11	1	12.85	0.871	0.001	0.024	1.47	87.1
2	N2	arrd-10 RNAi	15	171	40	8	33.24	0.668	0.001	0.033	4.527	66.8
2	N2	arrd-10 RNAi	18	123	15	0	41.38	0.586	0.001	0.035	5.993	58.6
2	N2	arrd-10 RNAi	19	108	12	0	47.89	0.521	0.001	0.036	7.23	52.1
2	N2	arrd-10 RNAi	21	96	13	0	54.95	0.45	0.001	0.036	8.712	45
2	N2	arrd-10 RNAi	22	83	15	0	63.09	0.369	0.001	0.035	10.503	36.9
2	N2	arrd-10 RNAi	24	68	30	2	79.37	0.206	0.001	0.03	14.411	20.6
2	N2	arrd-10 RNAi	27	36	22	3	91.98	0.08	0	0.02	17.814	8
2	N2	arrd-10 RNAi	30	11	11	0	100	0	0	0	20.221	0
2	daf-2(e1370)	Control RNAi	0	240	0	0	0	1	0	0	0	100
2	daf-2(e1370)	Control RNAi	2	240	0	0	0	1	0	0	0	100
2	daf-2(e1370)	Control RNAi	5	240	0	4	0	1	0	0	0	100
2	daf-2(e1370)	Control RNAi	8	236	0	9	0	1	0	0	0	100
2	daf-2(e1370)	Control RNAi	11	227	0	3	0	1	0	0	0	100
2	daf-2(e1370)	Control RNAi	12	224	5	0	2.23	0.978	0	0.01	0.268	97.8
2	daf-2(e1370)	Control RNAi	15	219	0	3	2.23	0.978	0	0.01	0.268	97.8
2	daf-2(e1370)	Control RNAi	18	216	0	2	2.23	0.978	0	0.01	0.268	97.8
2	daf-2(e1370)	Control RNAi	19	214	4	0	4.06	0.959	0	0.013	0.615	95.9
2	daf-2(e1370)	Control RNAi	21	210	0	2	4.06	0.959	0	0.013	0.615	95.9
2	daf-2(e1370)	Control RNAi	22	208	2	7	4.98	0.95	0	0.015	0.818	95
2	daf-2(e1370)	Control RNAi	24	199	2	0	5.94	0.941	0	0.016	1.047	94.1
2	daf-2(e1370)	Control RNAi	27	197	6	3	8.8	0.912	0	0.019	1.821	91.2
2	daf-2(e1370)	Control RNAi	30	188	7	0	12.2	0.878	0.001	0.022	2.839	87.8
2	daf-2(e1370)	Control RNAi	33	181	5	0	14.62	0.854	0.001	0.024	3.64	85.4
2	daf-2(e1370)	Control RNAi	34	176	6	0	17.53	0.825	0.001	0.026	4.629	82.5
2	daf-2(e1370)	Control RNAi	36	170	2	6	18.5	0.815	0.001	0.027	4.979	81.5
2	daf-2(e1370)	Control RNAi	37	162	9	0	23.03	0.77	0.001	0.029	6.654	77
2	daf-2(e1370)	Control RNAi	39	153	10	0	28.06	0.719	0.001	0.031	8.616	71.9
2	daf-2(e1370)	Control RNAi	40	143	13	0	34.6	0.654	0.001	0.033	11.232	65.4
2	daf-2(e1370)	Control RNAi	42	130	6	0	37.62	0.624	0.001	0.034	12.499	62.4
2	daf-2(e1370)	Control RNAi	44	124	16	0	45.67	0.543	0.001	0.035	16.041	54.3
2	daf-2(e1370)	Control RNAi	45	108	6	0	48.69	0.513	0.001	0.035	17.399	51.3
2	daf-2(e1370)	Control RNAi	48	102	27	0	62.27	0.377	0.001	0.034	23.919	37.7
2	daf-2(e1370)	Control RNAi	51	75	32	6	78.37	0.216	0.001	0.029	32.129	21.6
2	daf-2(e1370)	Control RNAi	54	37	10	0	84.21	0.158	0.001	0.026	35.286	15.8
2	daf-2(e1370)	Control RNAi	55	27	9	0	89.48	0.105	0.001	0.023	38.18	10.5
2	daf-2(e1370)	Control RNAi	57	18	10	0	95.32	0.047	0	0.016	41.512	4.7
2	daf-2(e1370)	Control RNAi	59	8	5	0	98.25	0.018	0	0.01	43.237	1.8
2	daf-2(e1370)	Control RNAi	61	3	2	0	99.42	0.006	0	0.006	43.95	0.6
2	daf-2(e1370)	Control RNAi	62	1	1	0	100	0	0	0	44.313	0
2	daf-2(e1370)	daf-16 RNAi	0	241	0	0	0	1	0	0	0	100
2	daf-2(e1370)	daf-16 RNAi	2	241	0	0	0	1	0	0	0	100
2	daf-2(e1370)	daf-16 RNAi	5	241	0	1	0	1	0	0	0	100
2	daf-2(e1370)	daf-16 RNAi	8	240	0	13	0	1	0	0	0	100
2	daf-2(e1370)	daf-16 RNAi	11	227	1	11	0.44	0.996	0	0.004	0.048	99.6
2	daf-2(e1370)	daf-16 RNAi	12	215	5	0	2.76	0.972	0	0.011	0.326	97.2
2	daf-2(e1370)	daf-16 RNAi	15	210	7	11	6	0.94	0	0.016	0.813	94
2	daf-2(e1370)	daf-16 RNAi	18	192	12	0	11.87	0.881	0	0.022	1.87	88.1
2	daf-2(e1370)	daf-16 RNAi	19	180	14	0	18.73	0.813	0.001	0.027	3.172	81.3
2	daf-2(e1370)	daf-16 RNAi	21	166	16	2	26.56	0.734	0.001	0.031	4.817	73.4
2	daf-2(e1370)	daf-16 RNAi	22	148	14	0	33.51	0.665	0.001	0.033	6.346	66.5
2	daf-2(e1370)	daf-16 RNAi	24	134	42	0	54.35	0.457	0.001	0.035	11.348	45.7
2	daf-2(e1370)	daf-16 RNAi	27	92	33	3	70.72	0.293	0.001	0.032	15.769	29.3
2	daf-2(e1370)	daf-16 RNAi	30	56	29	0	85.88	0.141	0.001	0.025	20.317	14.1
2	daf-2(e1370)	daf-16 RNAi	33	27	7	0	89.54	0.105	0	0.022	21.525	10.5
2	daf-2(e1370)	daf-16 RNAi	34	20	10	3	94.77	0.052	0	0.016	23.302	5.2
2	daf-2(e1370)	daf-16 RNAi	37	7	5	0	98.51	0.015	0	0.01	24.684	1.5
2	daf-2(e1370)	daf-16 RNAi	40	2	2	0	100	0	0	0	25.282	0
2	daf-2(e1370)	arrd-6 RNAi	0	240	0	0	0	1	0	0	0	100
2	daf-2(e1370)	arrd-6 RNAi	2	240	0	0	0	1	0	0	0	100
2	daf-2(e1370)	arrd-6 RNAi	5	240	0	4	0	1	0	0	0	100
2	daf-2(e1370)	arrd-6 RNAi	8	236	0	3	0	1	0	0	0	100
2	daf-2(e1370)	arrd-6 RNAi	11	233	0	5	0	1	0	0	0	100
2	daf-2(e1370)	arrd-6 RNAi	12	228	0	0	0	1	0	0	0	100
2	daf-2(e1370)	arrd-6 RNAi	15	228	2	9	0.88	0.991	0	0.006	0.132	99.1
2	daf-2(e1370)	arrd-6 RNAi	18	217	0	3	0.88	0.991	0	0.006	0.132	99.1
2	daf-2(e1370)	arrd-6 RNAi	19	214	5	1	3.19	0.968	0	0.012	0.572	96.8
2	daf-2(e1370)	arrd-6 RNAi	21	208	1	0	3.66	0.963	0	0.013	0.669	96.3
2	daf-2(e1370)	arrd-6 RNAi	22	207	1	0	4.12	0.959	0	0.013	0.772	95.9
2	daf-2(e1370)	arrd-6 RNAi	24	206	2	2	5.05	0.949	0	0.015	0.995	94.9
2	daf-2(e1370)	arrd-6 RNAi	27	202	4	6	6.93	0.931	0	0.017	1.503	93.1
2	daf-2(e1370)	arrd-6 RNAi	30	192	5	4	9.36	0.906	0	0.02	2.23	90.6
2	daf-2(e1370)	arrd-6 RNAi	33	183	8	0	13.32	0.867	0.001	0.023	3.537	86.7
2	daf-2(e1370)	arrd-6 RNAi	34	175	7	0	16.79	0.832	0.001	0.026	4.716	83.2
2	daf-2(e1370)	arrd-6 RNAi	36	168	4	1	18.77	0.812	0.001	0.027	5.43	81.2
2	daf-2(e1370)	arrd-6 RNAi	37	163	8	0	22.76	0.772	0.001	0.029	6.905	77.2
2	daf-2(e1370)	arrd-6 RNAi	39	155	7	0	26.24	0.738	0.001	0.031	8.265	73.8
2	daf-2(e1370)	arrd-6 RNAi	40	148	11	0	31.73	0.683	0.001	0.033	10.458	68.3
2	daf-2(e1370)	arrd-6 RNAi	42	137	8	3	35.71	0.643	0.001	0.034	12.132	64.3
2	daf-2(e1370)	arrd-6 RNAi	44	126	17	0	44.39	0.556	0.001	0.035	15.949	55.6
2	daf-2(e1370)	arrd-6 RNAi	45	109	14	0	51.53	0.485	0.001	0.035	19.163	48.5
2	daf-2(e1370)	arrd-6 RNAi	48	95	34	4	68.88	0.311	0.001	0.033	27.49	31.1
2	daf-2(e1370)	arrd-6 RNAi	51	57	27	0	83.62	0.164	0.001	0.027	35.008	16.4
2	daf-2(e1370)	arrd-6 RNAi	54	30	5	0	86.35	0.137	0.001	0.025	36.483	13.7
2	daf-2(e1370)	arrd-6 RNAi	55	25	13	1	93.45	0.066	0	0.018	40.387	6.6
2	daf-2(e1370)	arrd-6 RNAi	57	11	2	0	94.64	0.054	0	0.017	41.066	5.4
2	daf-2(e1370)	arrd-6 RNAi	59	9	8	0	99.4	0.006	0	0.006	43.877	0.6
2	daf-2(e1370)	arrd-6 RNAi	62	1	1	0	100	0	0	0	44.246	0
2	daf-2(e1370)	arrd-7 RNAi	0	240	0	0	0	1	0	0	0	100
2	daf-2(e1370)	arrd-7 RNAi	2	240	0	0	0	1	0	0	0	100
2	daf-2(e1370)	arrd-7 RNAi	5	240	0	4	0	1	0	0	0	100
2	daf-2(e1370)	arrd-7 RNAi	8	236	0	5	0	1	0	0	0	100
2	daf-2(e1370)	arrd-7 RNAi	11	231	0	5	0	1	0	0	0	100
2	daf-2(e1370)	arrd-7 RNAi	12	226	2	0	0.88	0.991	0	0.006	0.106	99.1
2	daf-2(e1370)	arrd-7 RNAi	15	224	1	3	1.33	0.987	0	0.008	0.173	98.7
2	daf-2(e1370)	arrd-7 RNAi	18	220	0	6	1.33	0.987	0	0.008	0.173	98.7
2	daf-2(e1370)	arrd-7 RNAi	19	214	4	0	3.17	0.968	0	0.012	0.523	96.8
2	daf-2(e1370)	arrd-7 RNAi	21	210	1	0	3.63	0.964	0	0.013	0.62	96.4
2	daf-2(e1370)	arrd-7 RNAi	22	209	4	0	5.48	0.945	0	0.015	1.026	94.5
2	daf-2(e1370)	arrd-7 RNAi	24	205	9	0	9.63	0.904	0	0.02	2.022	90.4
2	daf-2(e1370)	arrd-7 RNAi	27	196	6	2	12.39	0.876	0	0.022	2.768	87.6
2	daf-2(e1370)	arrd-7 RNAi	30	188	6	1	15.19	0.848	0.001	0.024	3.607	84.8
2	daf-2(e1370)	arrd-7 RNAi	33	181	3	0	16.6	0.834	0.001	0.025	4.071	83.4
2	daf-2(e1370)	arrd-7 RNAi	34	178	11	0	21.75	0.783	0.001	0.028	5.824	78.3
2	daf-2(e1370)	arrd-7 RNAi	36	167	5	1	24.09	0.759	0.001	0.029	6.667	75.9
2	daf-2(e1370)	arrd-7 RNAi	37	161	13	0	30.22	0.698	0.001	0.031	8.935	69.8
2	daf-2(e1370)	arrd-7 RNAi	39	148	13	0	36.35	0.636	0.001	0.033	11.325	63.6
2	daf-2(e1370)	arrd-7 RNAi	40	135	7	0	39.65	0.603	0.001	0.033	12.645	60.3
2	daf-2(e1370)	arrd-7 RNAi	42	128	7	2	42.95	0.57	0.001	0.034	14.031	57
2	daf-2(e1370)	arrd-7 RNAi	44	119	8	0	46.79	0.532	0.001	0.034	15.719	53.2
2	daf-2(e1370)	arrd-7 RNAi	45	111	13	0	53.02	0.47	0.001	0.034	18.523	47
2	daf-2(e1370)	arrd-7 RNAi	48	98	31	0	67.88	0.321	0.001	0.032	25.657	32.1
2	daf-2(e1370)	arrd-7 RNAi	51	67	29	2	81.78	0.182	0.001	0.027	32.747	18.2
2	daf-2(e1370)	arrd-7 RNAi	54	36	7	0	85.33	0.147	0.001	0.025	34.66	14.7
2	daf-2(e1370)	arrd-7 RNAi	55	29	11	0	90.89	0.091	0	0.02	37.722	9.1
2	daf-2(e1370)	arrd-7 RNAi	57	18	5	0	93.42	0.066	0	0.017	39.164	6.6
2	daf-2(e1370)	arrd-7 RNAi	59	13	10	0	98.48	0.015	0	0.009	42.149	1.5
2	daf-2(e1370)	arrd-7 RNAi	62	3	3	0	100	0	0	0	43.091	0
2	daf-2(e1370)	arrd-8 RNAi	0	240	0	0	0	1	0	0	0	100
2	daf-2(e1370)	arrd-8 RNAi	2	240	0	0	0	1	0	0	0	100
2	daf-2(e1370)	arrd-8 RNAi	5	240	0	2	0	1	0	0	0	100
2	daf-2(e1370)	arrd-8 RNAi	8	238	0	10	0	1	0	0	0	100
2	daf-2(e1370)	arrd-8 RNAi	11	228	0	3	0	1	0	0	0	100
2	daf-2(e1370)	arrd-8 RNAi	12	225	4	0	1.78	0.982	0	0.009	0.213	98.2
2	daf-2(e1370)	arrd-8 RNAi	15	221	0	2	1.78	0.982	0	0.009	0.213	98.2
2	daf-2(e1370)	arrd-8 RNAi	18	219	1	10	2.23	0.978	0	0.01	0.294	97.8
2	daf-2(e1370)	arrd-8 RNAi	19	208	3	1	3.64	0.964	0	0.013	0.562	96.4
2	daf-2(e1370)	arrd-8 RNAi	21	204	0	1	3.64	0.964	0	0.013	0.562	96.4
2	daf-2(e1370)	arrd-8 RNAi	22	203	2	0	4.59	0.954	0	0.014	0.771	95.4
2	daf-2(e1370)	arrd-8 RNAi	24	201	1	0	5.06	0.949	0	0.015	0.885	94.9
2	daf-2(e1370)	arrd-8 RNAi	27	200	4	0	6.96	0.93	0	0.017	1.397	93
2	daf-2(e1370)	arrd-8 RNAi	30	196	8	0	10.76	0.892	0	0.021	2.537	89.2
2	daf-2(e1370)	arrd-8 RNAi	33	188	5	0	13.13	0.869	0.001	0.023	3.32	86.9
2	daf-2(e1370)	arrd-8 RNAi	34	183	9	0	17.4	0.826	0.001	0.026	4.773	82.6
2	daf-2(e1370)	arrd-8 RNAi	36	174	4	0	19.3	0.807	0.001	0.027	5.456	80.7
2	daf-2(e1370)	arrd-8 RNAi	37	170	4	8	21.2	0.788	0.001	0.028	6.159	78.8
2	daf-2(e1370)	arrd-8 RNAi	39	158	8	0	25.19	0.748	0.001	0.03	7.715	74.8
2	daf-2(e1370)	arrd-8 RNAi	40	150	23	0	36.66	0.633	0.001	0.034	12.303	63.3
2	daf-2(e1370)	arrd-8 RNAi	42	127	8	0	40.65	0.593	0.001	0.034	13.979	59.3
2	daf-2(e1370)	arrd-8 RNAi	44	119	18	0	49.63	0.504	0.001	0.035	17.929	50.4
2	daf-2(e1370)	arrd-8 RNAi	45	101	12	0	55.61	0.444	0.001	0.035	20.622	44.4
2	daf-2(e1370)	arrd-8 RNAi	48	89	39	3	75.06	0.249	0.001	0.03	29.958	24.9
2	daf-2(e1370)	arrd-8 RNAi	51	47	25	0	88.33	0.117	0.001	0.023	36.723	11.7
2	daf-2(e1370)	arrd-8 RNAi	54	22	8	0	92.57	0.074	0	0.019	39.015	7.4
2	daf-2(e1370)	arrd-8 RNAi	55	14	4	0	94.69	0.053	0	0.016	40.182	5.3
2	daf-2(e1370)	arrd-8 RNAi	57	10	5	1	97.35	0.027	0	0.012	41.694	2.7
2	daf-2(e1370)	arrd-8 RNAi	59	4	0	0	97.35	0.027	0	0.012	41.694	2.7
2	daf-2(e1370)	arrd-8 RNAi	61	4	2	0	98.67	0.013	0	0.009	42.503	1.3
2	daf-2(e1370)	arrd-8 RNAi	62	2	2	0	100	0	0	0	43.326	0
2	daf-2(e1370)	arrd-9 RNAi	0	240	0	0	0	1	0	0	0	100
2	daf-2(e1370)	arrd-9 RNAi	2	240	0	0	0	1	0	0	0	100
2	daf-2(e1370)	arrd-9 RNAi	5	240	0	3	0	1	0	0	0	100
2	daf-2(e1370)	arrd-9 RNAi	8	237	0	6	0	1	0	0	0	100
2	daf-2(e1370)	arrd-9 RNAi	11	231	0	1	0	1	0	0	0	100
2	daf-2(e1370)	arrd-9 RNAi	12	230	2	0	0.87	0.991	0	0.006	0.104	99.1
2	daf-2(e1370)	arrd-9 RNAi	15	228	1	7	1.3	0.987	0	0.007	0.17	98.7
2	daf-2(e1370)	arrd-9 RNAi	18	220	0	0	1.3	0.987	0	0.007	0.17	98.7
2	daf-2(e1370)	arrd-9 RNAi	19	220	7	0	4.44	0.956	0	0.014	0.766	95.6
2	daf-2(e1370)	arrd-9 RNAi	21	213	1	1	4.89	0.951	0	0.014	0.86	95.1
2	daf-2(e1370)	arrd-9 RNAi	22	211	4	0	6.7	0.933	0	0.017	1.257	93.3
2	daf-2(e1370)	arrd-9 RNAi	24	207	3	0	8.05	0.92	0	0.018	1.582	92
2	daf-2(e1370)	arrd-9 RNAi	27	204	2	4	8.95	0.911	0	0.019	1.825	91.1
2	daf-2(e1370)	arrd-9 RNAi	30	198	8	0	12.63	0.874	0	0.022	2.929	87.4
2	daf-2(e1370)	arrd-9 RNAi	33	190	2	0	13.55	0.865	0.001	0.023	3.232	86.5
2	daf-2(e1370)	arrd-9 RNAi	34	188	6	0	16.31	0.837	0.001	0.025	4.17	83.7
2	daf-2(e1370)	arrd-9 RNAi	36	182	3	0	17.69	0.823	0.001	0.026	4.667	82.3
2	daf-2(e1370)	arrd-9 RNAi	37	179	4	1	19.53	0.805	0.001	0.027	5.347	80.5
2	daf-2(e1370)	arrd-9 RNAi	39	174	4	0	21.38	0.786	0.001	0.028	6.069	78.6
2	daf-2(e1370)	arrd-9 RNAi	40	170	19	0	30.16	0.698	0.001	0.031	9.584	69.8
2	daf-2(e1370)	arrd-9 RNAi	42	151	13	0	36.18	0.638	0.001	0.033	12.109	63.8
2	daf-2(e1370)	arrd-9 RNAi	44	138	19	0	44.96	0.55	0.001	0.034	15.976	55
2	daf-2(e1370)	arrd-9 RNAi	45	119	16	3	52.36	0.476	0.001	0.034	19.305	47.6
2	daf-2(e1370)	arrd-9 RNAi	48	100	43	5	72.85	0.272	0.001	0.03	29.138	27.2
2	daf-2(e1370)	arrd-9 RNAi	51	52	29	0	87.99	0.12	0.001	0.023	36.861	12
2	daf-2(e1370)	arrd-9 RNAi	54	23	6	0	91.12	0.089	0	0.02	38.552	8.9
2	daf-2(e1370)	arrd-9 RNAi	55	17	8	2	95.3	0.047	0	0.015	40.85	4.7
2	daf-2(e1370)	arrd-9 RNAi	57	7	4	0	97.99	0.02	0	0.011	42.381	2
2	daf-2(e1370)	arrd-9 RNAi	59	3	2	0	99.33	0.007	0	0.007	43.173	0.7
2	daf-2(e1370)	arrd-9 RNAi	62	1	1	0	100	0	0	0	43.589	0
2	daf-2(e1370)	arrd-10 RNAi	0	240	0	0	0	1	0	0	0	100
2	daf-2(e1370)	arrd-10 RNAi	2	240	0	0	0	1	0	0	0	100
2	daf-2(e1370)	arrd-10 RNAi	5	240	0	1	0	1	0	0	0	100
2	daf-2(e1370)	arrd-10 RNAi	8	239	0	9	0	1	0	0	0	100
2	daf-2(e1370)	arrd-10 RNAi	11	230	0	6	0	1	0	0	0	100
2	daf-2(e1370)	arrd-10 RNAi	12	224	0	0	0	1	0	0	0	100
2	daf-2(e1370)	arrd-10 RNAi	15	224	5	6	2.23	0.978	0	0.01	0.335	97.8
2	daf-2(e1370)	arrd-10 RNAi	18	213	0	2	2.23	0.978	0	0.01	0.335	97.8
2	daf-2(e1370)	arrd-10 RNAi	19	211	3	0	3.62	0.964	0	0.013	0.599	96.4
2	daf-2(e1370)	arrd-10 RNAi	21	208	1	2	4.09	0.959	0	0.013	0.696	95.9
2	daf-2(e1370)	arrd-10 RNAi	22	205	1	0	4.55	0.954	0	0.014	0.799	95.4
2	daf-2(e1370)	arrd-10 RNAi	24	204	3	0	5.96	0.94	0	0.016	1.136	94
2	daf-2(e1370)	arrd-10 RNAi	27	201	3	0	7.36	0.926	0	0.018	1.515	92.6
2	daf-2(e1370)	arrd-10 RNAi	30	198	7	0	10.64	0.894	0	0.021	2.498	89.4
2	daf-2(e1370)	arrd-10 RNAi	33	191	5	0	12.98	0.87	0.001	0.023	3.27	87
2	daf-2(e1370)	arrd-10 RNAi	34	186	9	0	17.19	0.828	0.001	0.026	4.701	82.8
2	daf-2(e1370)	arrd-10 RNAi	36	177	4	0	19.06	0.809	0.001	0.027	5.375	80.9
2	daf-2(e1370)	arrd-10 RNAi	37	173	4	0	20.93	0.791	0.001	0.028	6.067	79.1
2	daf-2(e1370)	arrd-10 RNAi	39	169	6	0	23.74	0.763	0.001	0.029	7.162	76.3
2	daf-2(e1370)	arrd-10 RNAi	40	163	6	0	26.54	0.735	0.001	0.03	8.285	73.5
2	daf-2(e1370)	arrd-10 RNAi	42	157	7	0	29.82	0.702	0.001	0.031	9.661	70.2
2	daf-2(e1370)	arrd-10 RNAi	44	150	14	0	36.37	0.636	0.001	0.033	12.543	63.6
2	daf-2(e1370)	arrd-10 RNAi	45	136	16	0	43.85	0.561	0.001	0.034	15.912	56.1
2	daf-2(e1370)	arrd-10 RNAi	48	120	32	0	58.83	0.412	0.001	0.034	23.098	41.2
2	daf-2(e1370)	arrd-10 RNAi	51	88	24	3	70.06	0.299	0.001	0.031	28.825	29.9
2	daf-2(e1370)	arrd-10 RNAi	54	61	6	2	73	0.27	0.001	0.03	30.415	27
2	daf-2(e1370)	arrd-10 RNAi	55	53	22	2	84.21	0.158	0.001	0.026	36.579	15.8
2	daf-2(e1370)	arrd-10 RNAi	57	29	8	0	88.56	0.114	0.001	0.023	39.062	11.4
2	daf-2(e1370)	arrd-10 RNAi	59	21	12	0	95.1	0.049	0	0.016	42.918	4.9
2	daf-2(e1370)	arrd-10 RNAi	61	9	1	0	95.64	0.044	0	0.015	43.25	4.4
2	daf-2(e1370)	arrd-10 RNAi	62	8	5	0	98.37	0.016	0	0.009	44.938	1.6
2	daf-2(e1370)	arrd-10 RNAi	66	3	3	0	100	0	0	0	46.016	0
3	N2	Control RNAi	0	240	0	0	0	1	0	0	0	100
3	N2	Control RNAi	2	240	0	0	0	1	0	0	0	100
3	N2	Control RNAi	4	240	0	2	0	1	0	0	0	100
3	N2	Control RNAi	5	238	0	1	0	1	0	0	0	100
3	N2	Control RNAi	6	237	0	4	0	1	0	0	0	100
3	N2	Control RNAi	7	233	2	3	0.86	0.991	0	0.006	0.06	99.1
3	N2	Control RNAi	8	228	0	2	0.86	0.991	0	0.006	0.06	99.1
3	N2	Control RNAi	9	226	0	5	0.86	0.991	0	0.006	0.06	99.1
3	N2	Control RNAi	10	221	4	3	2.65	0.973	0	0.011	0.24	97.3
3	N2	Control RNAi	12	214	6	0	5.38	0.946	0	0.015	0.567	94.6
3	N2	Control RNAi	13	208	20	6	14.48	0.855	0.001	0.024	1.75	85.5
3	N2	Control RNAi	14	182	9	1	18.71	0.813	0.001	0.026	2.342	81.3
3	N2	Control RNAi	16	172	7	0	22.02	0.78	0.001	0.028	2.871	78
3	N2	Control RNAi	17	165	18	9	30.52	0.695	0.001	0.031	4.317	69.5
3	N2	Control RNAi	18	138	10	2	35.56	0.644	0.001	0.033	5.224	64.4
3	N2	Control RNAi	20	126	45	1	58.57	0.414	0.001	0.035	9.827	41.4
3	N2	Control RNAi	22	80	24	0	71	0.29	0.001	0.032	12.561	29
3	N2	Control RNAi	24	56	37	0	90.16	0.098	0	0.021	17.159	9.8
3	N2	Control RNAi	26	19	12	0	96.38	0.036	0	0.013	18.775	3.6
3	N2	Control RNAi	28	7	5	0	98.96	0.01	0	0.007	19.5	1
3	N2	Control RNAi	30	2	1	0	99.48	0.005	0	0.005	19.655	0.5
3	N2	Control RNAi	32	1	0	0	99.48	0.005	0	0.005	19.655	0.5
3	N2	Control RNAi	34	1	1	0	100	0	0	0	19.831	0
3	N2	daf-16 RNAi	0	240	0	0	0	1	0	0	0	100
3	N2	daf-16 RNAi	2	240	0	0	0	1	0	0	0	100
3	N2	daf-16 RNAi	4	240	0	1	0	1	0	0	0	100
3	N2	daf-16 RNAi	5	239	0	1	0	1	0	0	0	100
3	N2	daf-16 RNAi	6	238	0	5	0	1	0	0	0	100
3	N2	daf-16 RNAi	7	233	0	1	0	1	0	0	0	100
3	N2	daf-16 RNAi	8	232	1	4	0.43	0.996	0	0.004	0.034	99.6
3	N2	daf-16 RNAi	9	227	5	12	2.62	0.974	0	0.011	0.232	97.4
3	N2	daf-16 RNAi	10	210	22	2	12.83	0.872	0.001	0.023	1.252	87.2
3	N2	daf-16 RNAi	12	186	34	0	28.76	0.712	0.001	0.031	3.164	71.2
3	N2	daf-16 RNAi	13	152	25	6	40.48	0.595	0.001	0.034	4.687	59.5
3	N2	daf-16 RNAi	14	121	21	2	50.81	0.492	0.001	0.034	6.134	49.2
3	N2	daf-16 RNAi	16	98	17	0	59.34	0.407	0.001	0.034	7.499	40.7
3	N2	daf-16 RNAi	17	81	44	1	81.43	0.186	0.001	0.027	11.254	18.6
3	N2	daf-16 RNAi	18	36	17	0	90.2	0.098	0	0.021	12.832	9.8
3	N2	daf-16 RNAi	20	19	16	0	98.45	0.015	0	0.009	14.483	1.5
3	N2	daf-16 RNAi	22	3	3	0	100	0	0	0	14.824	0
3	N2	arrd-13 RNAi	0	210	0	0	0	1	0	0	0	100
3	N2	arrd-13 RNAi	2	210	0	0	0	1	0	0	0	100
3	N2	arrd-13 RNAi	4	210	0	0	0	1	0	0	0	100
3	N2	arrd-13 RNAi	5	210	0	3	0	1	0	0	0	100
3	N2	arrd-13 RNAi	6	207	0	7	0	1	0	0	0	100
3	N2	arrd-13 RNAi	7	200	0	1	0	1	0	0	0	100
3	N2	arrd-13 RNAi	8	199	0	4	0	1	0	0	0	100
3	N2	arrd-13 RNAi	9	195	0	0	0	1	0	0	0	100
3	N2	arrd-13 RNAi	10	195	5	4	2.56	0.974	0	0.011	0.256	97.4
3	N2	arrd-13 RNAi	12	186	7	0	6.23	0.938	0	0.017	0.696	93.8
3	N2	arrd-13 RNAi	13	179	17	2	15.14	0.849	0.001	0.026	1.854	84.9
3	N2	arrd-13 RNAi	14	160	11	0	20.97	0.79	0.001	0.029	2.671	79
3	N2	arrd-13 RNAi	16	149	11	0	26.81	0.732	0.001	0.032	3.604	73.2
3	N2	arrd-13 RNAi	17	138	29	2	42.19	0.578	0.001	0.036	6.219	57.8
3	N2	arrd-13 RNAi	18	107	15	0	50.29	0.497	0.001	0.036	7.678	49.7
3	N2	arrd-13 RNAi	20	92	44	1	74.07	0.259	0.001	0.032	12.433	25.9
3	N2	arrd-13 RNAi	22	47	14	0	81.79	0.182	0.001	0.028	14.132	18.2
3	N2	arrd-13 RNAi	24	33	23	0	94.48	0.055	0	0.017	17.178	5.5
3	N2	arrd-13 RNAi	26	10	6	0	97.79	0.022	0	0.011	18.039	2.2
3	N2	arrd-13 RNAi	27	4	1	0	98.34	0.017	0	0.009	18.188	1.7
3	N2	arrd-13 RNAi	28	3	1	0	98.9	0.011	0	0.008	18.343	1.1
3	N2	arrd-13 RNAi	30	2	2	0	100	0	0	0	18.674	0
3	N2	arrd-14 RNAi	0	240	0	0	0	1	0	0	0	100
3	N2	arrd-14 RNAi	2	240	0	0	0	1	0	0	0	100
3	N2	arrd-14 RNAi	4	240	0	0	0	1	0	0	0	100
3	N2	arrd-14 RNAi	5	240	0	0	0	1	0	0	0	100
3	N2	arrd-14 RNAi	6	240	0	14	0	1	0	0	0	100
3	N2	arrd-14 RNAi	7	226	0	5	0	1	0	0	0	100
3	N2	arrd-14 RNAi	8	221	0	0	0	1	0	0	0	100
3	N2	arrd-14 RNAi	9	221	0	5	0	1	0	0	0	100
3	N2	arrd-14 RNAi	10	216	4	5	1.85	0.981	0	0.009	0.185	98.1
3	N2	arrd-14 RNAi	12	207	15	1	8.96	0.91	0	0.02	1.039	91
3	N2	arrd-14 RNAi	13	191	14	9	15.64	0.844	0.001	0.025	1.906	84.4
3	N2	arrd-14 RNAi	14	168	9	0	20.16	0.798	0.001	0.028	2.539	79.8
3	N2	arrd-14 RNAi	16	159	10	0	25.18	0.748	0.001	0.03	3.342	74.8
3	N2	arrd-14 RNAi	17	149	24	6	37.23	0.628	0.001	0.034	5.391	62.8
3	N2	arrd-14 RNAi	18	119	12	1	43.56	0.564	0.001	0.035	6.53	56.4
3	N2	arrd-14 RNAi	20	106	42	1	65.92	0.341	0.001	0.034	11.003	34.1
3	N2	arrd-14 RNAi	22	63	22	0	77.82	0.222	0.001	0.03	13.621	22.2
3	N2	arrd-14 RNAi	24	41	26	0	91.89	0.081	0	0.02	16.996	8.1
3	N2	arrd-14 RNAi	26	15	12	0	98.38	0.016	0	0.009	18.684	1.6
3	N2	arrd-14 RNAi	27	3	2	0	99.46	0.005	0	0.005	18.976	0.5
3	N2	arrd-14 RNAi	28	1	1	0	100	0	0	0	19.128	0
3	N2	arrd-15 RNAi	0	240	0	0	0	1	0	0	0	100
3	N2	arrd-15 RNAi	2	240	0	0	0	1	0	0	0	100
3	N2	arrd-15 RNAi	4	240	0	0	0	1	0	0	0	100
3	N2	arrd-15 RNAi	5	240	0	0	0	1	0	0	0	100
3	N2	arrd-15 RNAi	6	240	0	5	0	1	0	0	0	100
3	N2	arrd-15 RNAi	7	235	0	3	0	1	0	0	0	100
3	N2	arrd-15 RNAi	8	232	1	6	0.43	0.996	0	0.004	0.034	99.6
3	N2	arrd-15 RNAi	9	225	0	2	0.43	0.996	0	0.004	0.034	99.6
3	N2	arrd-15 RNAi	10	223	3	6	1.77	0.982	0	0.009	0.168	98.2
3	N2	arrd-15 RNAi	12	214	11	1	6.82	0.932	0	0.017	0.774	93.2
3	N2	arrd-15 RNAi	13	202	28	1	19.74	0.803	0.001	0.027	2.453	80.3
3	N2	arrd-15 RNAi	14	173	15	0	26.7	0.733	0.001	0.03	3.428	73.3
3	N2	arrd-15 RNAi	16	158	8	0	30.41	0.696	0.001	0.031	4.022	69.6
3	N2	arrd-15 RNAi	17	150	23	0	41.08	0.589	0.001	0.033	5.836	58.9
3	N2	arrd-15 RNAi	18	127	13	0	47.11	0.529	0.001	0.034	6.921	52.9
3	N2	arrd-15 RNAi	20	114	51	0	70.77	0.292	0.001	0.031	11.654	29.2
3	N2	arrd-15 RNAi	22	63	22	2	80.98	0.19	0.001	0.027	13.899	19
3	N2	arrd-15 RNAi	24	39	9	0	85.37	0.146	0.001	0.024	14.953	14.6
3	N2	arrd-15 RNAi	26	30	20	0	95.12	0.049	0	0.015	17.489	4.9
3	N2	arrd-15 RNAi	27	10	3	0	96.59	0.034	0	0.013	17.884	3.4
3	N2	arrd-15 RNAi	28	7	5	0	99.02	0.01	0	0.007	18.567	1
3	N2	arrd-15 RNAi	30	2	2	0	100	0	0	0	18.86	0
3	N2	arrd-16 RNAi	0	240	0	0	0	1	0	0	0	100
3	N2	arrd-16 RNAi	2	240	0	0	0	1	0	0	0	100
3	N2	arrd-16 RNAi	4	240	0	0	0	1	0	0	0	100
3	N2	arrd-16 RNAi	5	240	0	2	0	1	0	0	0	100
3	N2	arrd-16 RNAi	6	238	0	6	0	1	0	0	0	100
3	N2	arrd-16 RNAi	7	232	0	3	0	1	0	0	0	100
3	N2	arrd-16 RNAi	8	229	0	2	0	1	0	0	0	100
3	N2	arrd-16 RNAi	9	227	0	3	0	1	0	0	0	100
3	N2	arrd-16 RNAi	10	224	5	5	2.23	0.978	0	0.01	0.223	97.8
3	N2	arrd-16 RNAi	12	214	19	2	10.91	0.891	0	0.021	1.265	89.1
3	N2	arrd-16 RNAi	13	193	25	3	22.45	0.775	0.001	0.028	2.765	77.5
3	N2	arrd-16 RNAi	14	165	15	3	29.5	0.705	0.001	0.031	3.752	70.5
3	N2	arrd-16 RNAi	16	147	9	0	33.82	0.662	0.001	0.032	4.443	66.2
3	N2	arrd-16 RNAi	17	138	38	2	52.04	0.48	0.001	0.034	7.541	48
3	N2	arrd-16 RNAi	18	98	17	0	60.36	0.396	0.001	0.034	9.038	39.6
3	N2	arrd-16 RNAi	20	81	33	0	76.51	0.235	0.001	0.029	12.268	23.5
3	N2	arrd-16 RNAi	22	48	17	0	84.83	0.152	0.001	0.025	14.098	15.2
3	N2	arrd-16 RNAi	24	31	11	0	90.21	0.098	0	0.021	15.39	9.8
3	N2	arrd-16 RNAi	26	20	14	0	97.06	0.029	0	0.012	17.171	2.9
3	N2	arrd-16 RNAi	27	6	2	0	98.04	0.02	0	0.01	17.436	2
3	N2	arrd-16 RNAi	28	4	4	0	100	0	0	0	17.984	0
3	N2	arrd-18 RNAi	0	240	0	0	0	1	0	0	0	100
3	N2	arrd-18 RNAi	2	240	0	0	0	1	0	0	0	100
3	N2	arrd-18 RNAi	4	240	0	0	0	1	0	0	0	100
3	N2	arrd-18 RNAi	5	240	0	1	0	1	0	0	0	100
3	N2	arrd-18 RNAi	6	239	0	9	0	1	0	0	0	100
3	N2	arrd-18 RNAi	7	230	0	1	0	1	0	0	0	100
3	N2	arrd-18 RNAi	8	229	0	1	0	1	0	0	0	100
3	N2	arrd-18 RNAi	9	228	1	1	0.44	0.996	0	0.004	0.039	99.6
3	N2	arrd-18 RNAi	10	226	4	5	2.2	0.978	0	0.01	0.216	97.8
3	N2	arrd-18 RNAi	12	217	12	1	7.61	0.924	0	0.018	0.865	92.4
3	N2	arrd-18 RNAi	13	204	24	2	18.48	0.815	0.001	0.026	2.278	81.5
3	N2	arrd-18 RNAi	14	178	16	0	25.81	0.742	0.001	0.029	3.304	74.2
3	N2	arrd-18 RNAi	16	162	8	0	29.47	0.705	0.001	0.031	3.89	70.5
3	N2	arrd-18 RNAi	17	154	33	5	44.58	0.554	0.001	0.034	6.459	55.4
3	N2	arrd-18 RNAi	18	116	12	0	50.32	0.497	0.001	0.034	7.491	49.7
3	N2	arrd-18 RNAi	20	104	42	0	70.38	0.296	0.001	0.031	11.504	29.6
3	N2	arrd-18 RNAi	22	62	17	0	78.5	0.215	0.001	0.028	13.291	21.5
3	N2	arrd-18 RNAi	24	45	11	0	83.76	0.162	0.001	0.025	14.552	16.2
3	N2	arrd-18 RNAi	26	34	25	0	95.7	0.043	0	0.014	17.657	4.3
3	N2	arrd-18 RNAi	27	9	1	0	96.18	0.038	0	0.013	17.786	3.8
3	N2	arrd-18 RNAi	28	8	6	0	99.04	0.01	0	0.007	18.589	1
3	N2	arrd-18 RNAi	30	2	0	0	99.04	0.01	0	0.007	18.589	1
3	N2	arrd-18 RNAi	32	2	2	0	100	0	0	0	18.894	0
3	daf-2(e1370)	Control RNAi	0	210	0	0	0	1	0	0	0	100
3	daf-2(e1370)	Control RNAi	2	210	0	0	0	1	0	0	0	100
3	daf-2(e1370)	Control RNAi	4	210	0	0	0	1	0	0	0	100
3	daf-2(e1370)	Control RNAi	5	210	0	0	0	1	0	0	0	100
3	daf-2(e1370)	Control RNAi	6	210	0	3	0	1	0	0	0	100
3	daf-2(e1370)	Control RNAi	8	207	0	8	0	1	0	0	0	100
3	daf-2(e1370)	Control RNAi	10	199	0	2	0	1	0	0	0	100
3	daf-2(e1370)	Control RNAi	12	197	0	3	0	1	0	0	0	100
3	daf-2(e1370)	Control RNAi	13	194	0	1	0	1	0	0	0	100
3	daf-2(e1370)	Control RNAi	15	193	1	4	0.52	0.995	0	0.005	0.078	99.5
3	daf-2(e1370)	Control RNAi	17	188	1	3	1.05	0.99	0	0.007	0.168	99
3	daf-2(e1370)	Control RNAi	18	184	2	1	2.12	0.979	0	0.011	0.361	97.9
3	daf-2(e1370)	Control RNAi	20	181	2	3	3.2	0.968	0	0.013	0.578	96.8
3	daf-2(e1370)	Control RNAi	21	176	2	0	4.3	0.957	0	0.015	0.809	95.7
3	daf-2(e1370)	Control RNAi	24	174	5	0	7.05	0.929	0	0.019	1.469	92.9
3	daf-2(e1370)	Control RNAi	26	169	3	3	8.7	0.913	0	0.021	1.898	91.3
3	daf-2(e1370)	Control RNAi	27	163	7	6	12.62	0.874	0.001	0.025	2.956	87.4
3	daf-2(e1370)	Control RNAi	29	150	1	0	13.21	0.868	0.001	0.025	3.125	86.8
3	daf-2(e1370)	Control RNAi	31	149	5	0	16.12	0.839	0.001	0.027	4.028	83.9
3	daf-2(e1370)	Control RNAi	32	144	2	0	17.28	0.827	0.001	0.028	4.401	82.7
3	daf-2(e1370)	Control RNAi	34	142	5	1	20.2	0.798	0.001	0.03	5.391	79.8
3	daf-2(e1370)	Control RNAi	35	136	1	0	20.78	0.792	0.001	0.03	5.596	79.2
3	daf-2(e1370)	Control RNAi	37	135	2	0	21.96	0.78	0.001	0.031	6.031	78
3	daf-2(e1370)	Control RNAi	38	133	6	0	25.48	0.745	0.001	0.033	7.368	74.5
3	daf-2(e1370)	Control RNAi	40	127	10	0	31.35	0.687	0.001	0.035	9.716	68.7
3	daf-2(e1370)	Control RNAi	41	117	5	0	34.28	0.657	0.001	0.036	10.918	65.7
3	daf-2(e1370)	Control RNAi	44	112	18	0	44.84	0.552	0.001	0.038	15.566	55.2
3	daf-2(e1370)	Control RNAi	47	94	19	0	55.99	0.44	0.001	0.038	20.806	44
3	daf-2(e1370)	Control RNAi	50	75	7	0	60.1	0.399	0.001	0.037	22.86	39.9
3	daf-2(e1370)	Control RNAi	51	68	18	0	70.66	0.293	0.001	0.035	28.246	29.3
3	daf-2(e1370)	Control RNAi	53	50	8	0	75.36	0.246	0.001	0.033	30.734	24.6
3	daf-2(e1370)	Control RNAi	54	42	9	0	80.64	0.194	0.001	0.03	33.586	19.4
3	daf-2(e1370)	Control RNAi	56	33	12	0	87.68	0.123	0.001	0.025	37.529	12.3
3	daf-2(e1370)	Control RNAi	58	21	7	0	91.79	0.082	0	0.021	39.911	8.2
3	daf-2(e1370)	Control RNAi	59	14	8	0	96.48	0.035	0	0.014	42.681	3.5
3	daf-2(e1370)	Control RNAi	61	6	5	0	99.41	0.006	0	0.006	44.471	0.6
3	daf-2(e1370)	Control RNAi	64	1	0	0	99.41	0.006	0	0.006	44.471	0.6
3	daf-2(e1370)	Control RNAi	67	1	0	0	99.41	0.006	0	0.006	44.471	0.6
3	daf-2(e1370)	Control RNAi	70	1	0	0	99.41	0.006	0	0.006	44.471	0.6
3	daf-2(e1370)	Control RNAi	71	1	1	0	100	0	0	0	44.887	0
3	daf-2(e1370)	daf-16 RNAi	0	240	0	0	0	1	0	0	0	100
3	daf-2(e1370)	daf-16 RNAi	2	240	0	0	0	1	0	0	0	100
3	daf-2(e1370)	daf-16 RNAi	4	240	0	1	0	1	0	0	0	100
3	daf-2(e1370)	daf-16 RNAi	5	239	0	2	0	1	0	0	0	100
3	daf-2(e1370)	daf-16 RNAi	6	237	0	3	0	1	0	0	0	100
3	daf-2(e1370)	daf-16 RNAi	8	234	0	14	0	1	0	0	0	100
3	daf-2(e1370)	daf-16 RNAi	10	220	0	1	0	1	0	0	0	100
3	daf-2(e1370)	daf-16 RNAi	12	219	2	0	0.91	0.991	0	0.006	0.11	99.1
3	daf-2(e1370)	daf-16 RNAi	13	217	5	1	3.2	0.968	0	0.012	0.406	96.8
3	daf-2(e1370)	daf-16 RNAi	15	211	8	1	6.87	0.931	0	0.017	0.957	93.1
3	daf-2(e1370)	daf-16 RNAi	17	202	16	11	14.24	0.858	0.001	0.024	2.211	85.8
3	daf-2(e1370)	daf-16 RNAi	18	175	6	0	17.18	0.828	0.001	0.026	2.74	82.8
3	daf-2(e1370)	daf-16 RNAi	20	169	34	2	33.85	0.662	0.001	0.033	6.072	66.2
3	daf-2(e1370)	daf-16 RNAi	21	133	11	1	39.32	0.607	0.001	0.034	7.222	60.7
3	daf-2(e1370)	daf-16 RNAi	24	121	29	1	53.86	0.461	0.001	0.035	10.712	46.1
3	daf-2(e1370)	daf-16 RNAi	26	91	50	0	79.21	0.208	0.001	0.029	17.303	20.8
3	daf-2(e1370)	daf-16 RNAi	27	41	8	0	83.27	0.167	0.001	0.026	18.399	16.7
3	daf-2(e1370)	daf-16 RNAi	28	33	16	0	91.38	0.086	0	0.02	20.67	8.6
3	daf-2(e1370)	daf-16 RNAi	31	17	3	0	92.9	0.071	0	0.018	21.142	7.1
3	daf-2(e1370)	daf-16 RNAi	32	14	12	0	98.99	0.01	0	0.007	23.089	1
3	daf-2(e1370)	daf-16 RNAi	34	2	1	0	99.49	0.005	0	0.005	23.261	0.5
3	daf-2(e1370)	daf-16 RNAi	36	1	0	0	99.49	0.005	0	0.005	23.261	0.5
3	daf-2(e1370)	daf-16 RNAi	38	1	1	0	100	0	0	0	23.454	0
3	daf-2(e1370)	arrd-13 RNAi	0	210	0	0	0	1	0	0	0	100
3	daf-2(e1370)	arrd-13 RNAi	2	210	0	0	0	1	0	0	0	100
3	daf-2(e1370)	arrd-13 RNAi	4	210	0	0	0	1	0	0	0	100
3	daf-2(e1370)	arrd-13 RNAi	5	210	0	1	0	1	0	0	0	100
3	daf-2(e1370)	arrd-13 RNAi	6	209	0	10	0	1	0	0	0	100
3	daf-2(e1370)	arrd-13 RNAi	8	199	0	7	0	1	0	0	0	100
3	daf-2(e1370)	arrd-13 RNAi	10	192	0	2	0	1	0	0	0	100
3	daf-2(e1370)	arrd-13 RNAi	12	190	0	0	0	1	0	0	0	100
3	daf-2(e1370)	arrd-13 RNAi	13	190	0	3	0	1	0	0	0	100
3	daf-2(e1370)	arrd-13 RNAi	15	187	3	10	1.6	0.984	0	0.009	0.241	98.4
3	daf-2(e1370)	arrd-13 RNAi	17	174	2	1	2.74	0.973	0	0.012	0.433	97.3
3	daf-2(e1370)	arrd-13 RNAi	18	171	1	3	3.3	0.967	0	0.013	0.535	96.7
3	daf-2(e1370)	arrd-13 RNAi	20	167	1	2	3.88	0.961	0	0.014	0.651	96.1
3	daf-2(e1370)	arrd-13 RNAi	21	164	1	2	4.47	0.955	0	0.015	0.774	95.5
3	daf-2(e1370)	arrd-13 RNAi	24	161	1	4	5.06	0.949	0	0.016	0.917	94.9
3	daf-2(e1370)	arrd-13 RNAi	26	156	4	3	7.5	0.925	0	0.02	1.549	92.5
3	daf-2(e1370)	arrd-13 RNAi	27	149	3	2	9.36	0.906	0	0.022	2.052	90.6
3	daf-2(e1370)	arrd-13 RNAi	29	144	2	0	10.62	0.894	0.001	0.024	2.417	89.4
3	daf-2(e1370)	arrd-13 RNAi	31	142	1	1	11.25	0.888	0.001	0.024	2.613	88.8
3	daf-2(e1370)	arrd-13 RNAi	32	140	2	1	12.52	0.875	0.001	0.026	3.018	87.5
3	daf-2(e1370)	arrd-13 RNAi	34	137	0	1	12.52	0.875	0.001	0.026	3.018	87.5
3	daf-2(e1370)	arrd-13 RNAi	35	136	4	0	15.09	0.849	0.001	0.028	3.919	84.9
3	daf-2(e1370)	arrd-13 RNAi	37	132	8	2	20.23	0.798	0.001	0.032	5.823	79.8
3	daf-2(e1370)	arrd-13 RNAi	38	122	7	1	24.81	0.752	0.001	0.034	7.562	75.2
3	daf-2(e1370)	arrd-13 RNAi	40	114	12	0	32.73	0.673	0.001	0.037	10.728	67.3
3	daf-2(e1370)	arrd-13 RNAi	41	102	7	0	37.34	0.627	0.002	0.039	12.621	62.7
3	daf-2(e1370)	arrd-13 RNAi	44	95	15	1	47.24	0.528	0.002	0.04	16.974	52.8
3	daf-2(e1370)	arrd-13 RNAi	47	79	6	1	51.24	0.488	0.002	0.04	18.857	48.8
3	daf-2(e1370)	arrd-13 RNAi	50	72	13	0	60.05	0.4	0.002	0.04	23.259	40
3	daf-2(e1370)	arrd-13 RNAi	51	59	14	0	69.53	0.305	0.001	0.038	28.094	30.5
3	daf-2(e1370)	arrd-13 RNAi	53	45	12	0	77.65	0.223	0.001	0.034	32.401	22.3
3	daf-2(e1370)	arrd-13 RNAi	54	33	3	0	79.68	0.203	0.001	0.033	33.498	20.3
3	daf-2(e1370)	arrd-13 RNAi	56	30	10	0	86.46	0.135	0.001	0.028	37.29	13.5
3	daf-2(e1370)	arrd-13 RNAi	59	20	11	0	93.91	0.061	0	0.02	41.685	6.1
3	daf-2(e1370)	arrd-13 RNAi	61	9	3	0	95.94	0.041	0	0.016	42.924	4.1
3	daf-2(e1370)	arrd-13 RNAi	64	6	2	0	97.29	0.027	0	0.013	43.791	2.7
3	daf-2(e1370)	arrd-13 RNAi	67	4	0	0	97.29	0.027	0	0.013	43.791	2.7
3	daf-2(e1370)	arrd-13 RNAi	70	4	4	0	100	0	0	0	45.687	0
3	daf-2(e1370)	arrd-14 RNAi	0	240	0	0	0	1	0	0	0	100
3	daf-2(e1370)	arrd-14 RNAi	2	240	0	0	0	1	0	0	0	100
3	daf-2(e1370)	arrd-14 RNAi	4	240	0	0	0	1	0	0	0	100
3	daf-2(e1370)	arrd-14 RNAi	5	240	0	1	0	1	0	0	0	100
3	daf-2(e1370)	arrd-14 RNAi	6	239	0	2	0	1	0	0	0	100
3	daf-2(e1370)	arrd-14 RNAi	8	237	0	8	0	1	0	0	0	100
3	daf-2(e1370)	arrd-14 RNAi	10	229	0	3	0	1	0	0	0	100
3	daf-2(e1370)	arrd-14 RNAi	12	226	0	26	0	1	0	0	0	100
3	daf-2(e1370)	arrd-14 RNAi	13	200	1	4	0.5	0.995	0	0.005	0.065	99.5
3	daf-2(e1370)	arrd-14 RNAi	15	195	3	4	2.03	0.98	0	0.01	0.295	98
3	daf-2(e1370)	arrd-14 RNAi	17	188	1	2	2.55	0.974	0	0.011	0.383	97.4
3	daf-2(e1370)	arrd-14 RNAi	18	185	1	5	3.08	0.969	0	0.012	0.478	96.9
3	daf-2(e1370)	arrd-14 RNAi	20	179	2	1	4.16	0.958	0	0.014	0.695	95.8
3	daf-2(e1370)	arrd-14 RNAi	21	176	3	2	5.8	0.942	0	0.017	1.038	94.2
3	daf-2(e1370)	arrd-14 RNAi	24	171	9	6	10.75	0.892	0.001	0.023	2.228	89.2
3	daf-2(e1370)	arrd-14 RNAi	26	156	3	0	12.47	0.875	0.001	0.024	2.674	87.5
3	daf-2(e1370)	arrd-14 RNAi	27	153	2	5	13.61	0.864	0.001	0.025	2.983	86.4
3	daf-2(e1370)	arrd-14 RNAi	29	146	1	1	14.21	0.858	0.001	0.026	3.154	85.8
3	daf-2(e1370)	arrd-14 RNAi	31	144	4	3	16.59	0.834	0.001	0.028	3.893	83.4
3	daf-2(e1370)	arrd-14 RNAi	32	137	2	0	17.81	0.822	0.001	0.029	4.283	82.2
3	daf-2(e1370)	arrd-14 RNAi	34	135	7	0	22.07	0.779	0.001	0.031	5.732	77.9
3	daf-2(e1370)	arrd-14 RNAi	35	128	1	0	22.68	0.773	0.001	0.032	5.945	77.3
3	daf-2(e1370)	arrd-14 RNAi	37	127	7	0	26.94	0.731	0.001	0.034	7.522	73.1
3	daf-2(e1370)	arrd-14 RNAi	38	120	1	0	27.55	0.725	0.001	0.034	7.753	72.5
3	daf-2(e1370)	arrd-14 RNAi	40	119	13	2	35.46	0.645	0.001	0.037	10.919	64.5
3	daf-2(e1370)	arrd-14 RNAi	41	104	5	0	38.57	0.614	0.001	0.038	12.191	61.4
3	daf-2(e1370)	arrd-14 RNAi	44	99	22	0	52.22	0.478	0.002	0.039	18.198	47.8
3	daf-2(e1370)	arrd-14 RNAi	47	77	23	0	66.49	0.335	0.001	0.037	24.906	33.5
3	daf-2(e1370)	arrd-14 RNAi	50	54	14	0	75.18	0.248	0.001	0.034	29.25	24.8
3	daf-2(e1370)	arrd-14 RNAi	51	40	13	0	83.25	0.168	0.001	0.029	33.365	16.8
3	daf-2(e1370)	arrd-14 RNAi	53	27	7	0	87.59	0.124	0.001	0.026	35.667	12.4
3	daf-2(e1370)	arrd-14 RNAi	54	20	3	0	89.45	0.105	0.001	0.024	36.672	10.5
3	daf-2(e1370)	arrd-14 RNAi	56	17	6	0	93.17	0.068	0	0.02	38.757	6.8
3	daf-2(e1370)	arrd-14 RNAi	58	11	2	0	94.42	0.056	0	0.018	39.477	5.6
3	daf-2(e1370)	arrd-14 RNAi	59	9	3	0	96.28	0.037	0	0.015	40.575	3.7
3	daf-2(e1370)	arrd-14 RNAi	61	6	2	0	97.52	0.025	0	0.012	41.332	2.5
3	daf-2(e1370)	arrd-14 RNAi	64	4	3	0	99.38	0.006	0	0.006	42.524	0.6
3	daf-2(e1370)	arrd-14 RNAi	67	1	1	0	100	0	0	0	42.94	0
3	daf-2(e1370)	arrd-15 RNAi	0	240	0	0	0	1	0	0	0	100
3	daf-2(e1370)	arrd-15 RNAi	2	240	0	0	0	1	0	0	0	100
3	daf-2(e1370)	arrd-15 RNAi	4	240	0	0	0	1	0	0	0	100
3	daf-2(e1370)	arrd-15 RNAi	5	240	0	1	0	1	0	0	0	100
3	daf-2(e1370)	arrd-15 RNAi	6	239	0	1	0	1	0	0	0	100
3	daf-2(e1370)	arrd-15 RNAi	8	238	0	7	0	1	0	0	0	100
3	daf-2(e1370)	arrd-15 RNAi	10	231	0	2	0	1	0	0	0	100
3	daf-2(e1370)	arrd-15 RNAi	12	229	0	2	0	1	0	0	0	100
3	daf-2(e1370)	arrd-15 RNAi	13	227	0	5	0	1	0	0	0	100
3	daf-2(e1370)	arrd-15 RNAi	15	222	0	3	0	1	0	0	0	100
3	daf-2(e1370)	arrd-15 RNAi	17	219	1	1	0.46	0.995	0	0.005	0.078	99.5
3	daf-2(e1370)	arrd-15 RNAi	18	217	0	3	0.46	0.995	0	0.005	0.078	99.5
3	daf-2(e1370)	arrd-15 RNAi	20	214	1	7	0.92	0.991	0	0.006	0.171	99.1
3	daf-2(e1370)	arrd-15 RNAi	21	206	4	0	2.85	0.972	0	0.011	0.575	97.2
3	daf-2(e1370)	arrd-15 RNAi	24	202	1	4	3.33	0.967	0	0.012	0.69	96.7
3	daf-2(e1370)	arrd-15 RNAi	26	197	4	5	5.29	0.947	0	0.016	1.2	94.7
3	daf-2(e1370)	arrd-15 RNAi	27	188	1	1	5.79	0.942	0	0.016	1.336	94.2
3	daf-2(e1370)	arrd-15 RNAi	29	186	2	0	6.81	0.932	0	0.018	1.63	93.2
3	daf-2(e1370)	arrd-15 RNAi	31	184	4	2	8.83	0.912	0	0.02	2.258	91.2
3	daf-2(e1370)	arrd-15 RNAi	32	178	3	0	10.37	0.896	0	0.021	2.75	89.6
3	daf-2(e1370)	arrd-15 RNAi	34	175	2	2	11.39	0.886	0.001	0.022	3.098	88.6
3	daf-2(e1370)	arrd-15 RNAi	35	171	7	0	15.02	0.85	0.001	0.025	4.368	85
3	daf-2(e1370)	arrd-15 RNAi	37	164	6	2	18.13	0.819	0.001	0.027	5.518	81.9
3	daf-2(e1370)	arrd-15 RNAi	38	156	5	0	20.75	0.792	0.001	0.029	6.515	79.2
3	daf-2(e1370)	arrd-15 RNAi	40	151	7	4	24.43	0.756	0.001	0.031	7.985	75.6
3	daf-2(e1370)	arrd-15 RNAi	41	140	7	0	28.21	0.718	0.001	0.032	9.534	71.8
3	daf-2(e1370)	arrd-15 RNAi	44	133	22	1	40.08	0.599	0.001	0.036	14.759	59.9
3	daf-2(e1370)	arrd-15 RNAi	47	110	38	0	60.78	0.392	0.001	0.036	24.488	39.2
3	daf-2(e1370)	arrd-15 RNAi	50	72	13	0	67.86	0.321	0.001	0.034	28.029	32.1
3	daf-2(e1370)	arrd-15 RNAi	51	59	18	0	77.67	0.223	0.001	0.031	33.029	22.3
3	daf-2(e1370)	arrd-15 RNAi	53	41	9	0	82.57	0.174	0.001	0.028	35.627	17.4
3	daf-2(e1370)	arrd-15 RNAi	54	32	6	0	85.84	0.142	0.001	0.026	37.392	14.2
3	daf-2(e1370)	arrd-15 RNAi	56	26	10	0	91.28	0.087	0	0.021	40.443	8.7
3	daf-2(e1370)	arrd-15 RNAi	59	16	8	0	95.64	0.044	0	0.015	43.014	4.4
3	daf-2(e1370)	arrd-15 RNAi	61	8	2	0	96.73	0.033	0	0.013	43.678	3.3
3	daf-2(e1370)	arrd-15 RNAi	64	6	5	0	99.46	0.005	0	0.005	45.421	0.5
3	daf-2(e1370)	arrd-15 RNAi	67	1	1	0	100	0	0	0	45.786	0
3	daf-2(e1370)	arrd-16 RNAi	0	240	0	0	0	1	0	0	0	100
3	daf-2(e1370)	arrd-16 RNAi	2	240	0	0	0	1	0	0	0	100
3	daf-2(e1370)	arrd-16 RNAi	4	240	0	0	0	1	0	0	0	100
3	daf-2(e1370)	arrd-16 RNAi	5	240	0	0	0	1	0	0	0	100
3	daf-2(e1370)	arrd-16 RNAi	6	240	0	1	0	1	0	0	0	100
3	daf-2(e1370)	arrd-16 RNAi	8	239	0	9	0	1	0	0	0	100
3	daf-2(e1370)	arrd-16 RNAi	10	230	0	1	0	1	0	0	0	100
3	daf-2(e1370)	arrd-16 RNAi	12	229	0	25	0	1	0	0	0	100
3	daf-2(e1370)	arrd-16 RNAi	13	204	4	4	1.96	0.98	0	0.01	0.255	98
3	daf-2(e1370)	arrd-16 RNAi	15	196	0	4	1.96	0.98	0	0.01	0.255	98
3	daf-2(e1370)	arrd-16 RNAi	17	192	2	0	2.98	0.97	0	0.012	0.429	97
3	daf-2(e1370)	arrd-16 RNAi	18	190	3	1	4.51	0.955	0	0.015	0.704	95.5
3	daf-2(e1370)	arrd-16 RNAi	20	186	1	0	5.03	0.95	0	0.016	0.807	95
3	daf-2(e1370)	arrd-16 RNAi	21	185	3	0	6.57	0.934	0	0.018	1.13	93.4
3	daf-2(e1370)	arrd-16 RNAi	24	182	2	1	7.59	0.924	0	0.019	1.377	92.4
3	daf-2(e1370)	arrd-16 RNAi	26	179	8	1	11.72	0.883	0.001	0.023	2.451	88.3
3	daf-2(e1370)	arrd-16 RNAi	27	170	3	1	13.28	0.867	0.001	0.024	2.871	86.7
3	daf-2(e1370)	arrd-16 RNAi	29	166	6	0	16.42	0.836	0.001	0.027	3.78	83.6
3	daf-2(e1370)	arrd-16 RNAi	31	160	1	1	16.94	0.831	0.001	0.027	3.942	83.1
3	daf-2(e1370)	arrd-16 RNAi	32	158	7	0	20.62	0.794	0.001	0.029	5.12	79.4
3	daf-2(e1370)	arrd-16 RNAi	34	151	4	1	22.72	0.773	0.001	0.03	5.835	77.3
3	daf-2(e1370)	arrd-16 RNAi	35	146	1	0	23.25	0.767	0.001	0.03	6.02	76.7
3	daf-2(e1370)	arrd-16 RNAi	37	145	4	1	25.37	0.746	0.001	0.031	6.803	74.6
3	daf-2(e1370)	arrd-16 RNAi	38	140	2	0	26.43	0.736	0.001	0.032	7.208	73.6
3	daf-2(e1370)	arrd-16 RNAi	40	138	16	0	34.96	0.65	0.001	0.035	10.62	65
3	daf-2(e1370)	arrd-16 RNAi	41	122	3	0	36.56	0.634	0.001	0.035	11.276	63.4
3	daf-2(e1370)	arrd-16 RNAi	44	119	15	1	44.56	0.554	0.001	0.036	14.794	55.4
3	daf-2(e1370)	arrd-16 RNAi	47	103	37	1	64.47	0.355	0.001	0.035	24.155	35.5
3	daf-2(e1370)	arrd-16 RNAi	50	65	11	0	70.49	0.295	0.001	0.033	27.161	29.5
3	daf-2(e1370)	arrd-16 RNAi	51	54	17	0	79.78	0.202	0.001	0.03	31.899	20.2
3	daf-2(e1370)	arrd-16 RNAi	53	37	11	0	85.79	0.142	0.001	0.026	35.085	14.2
3	daf-2(e1370)	arrd-16 RNAi	54	26	7	0	89.62	0.104	0.001	0.022	37.151	10.4
3	daf-2(e1370)	arrd-16 RNAi	56	19	6	0	92.89	0.071	0	0.019	38.988	7.1
3	daf-2(e1370)	arrd-16 RNAi	58	13	1	0	93.44	0.066	0	0.018	39.305	6.6
3	daf-2(e1370)	arrd-16 RNAi	59	12	6	0	96.72	0.033	0	0.013	41.24	3.3
3	daf-2(e1370)	arrd-16 RNAi	61	6	3	0	98.36	0.016	0	0.009	42.24	1.6
3	daf-2(e1370)	arrd-16 RNAi	64	3	3	0	100	0	0	0	43.289	0
3	daf-2(e1370)	arrd-18 RNAi	0	180	0	0	0	1	0	0	0	100
3	daf-2(e1370)	arrd-18 RNAi	2	180	0	0	0	1	0	0	0	100
3	daf-2(e1370)	arrd-18 RNAi	4	180	0	0	0	1	0	0	0	100
3	daf-2(e1370)	arrd-18 RNAi	5	180	0	1	0	1	0	0	0	100
3	daf-2(e1370)	arrd-18 RNAi	6	179	0	4	0	1	0	0	0	100
3	daf-2(e1370)	arrd-18 RNAi	8	175	0	0	0	1	0	0	0	100
3	daf-2(e1370)	arrd-18 RNAi	10	175	0	0	0	1	0	0	0	100
3	daf-2(e1370)	arrd-18 RNAi	12	175	0	1	0	1	0	0	0	100
3	daf-2(e1370)	arrd-18 RNAi	13	174	1	11	0.57	0.994	0	0.006	0.075	99.4
3	daf-2(e1370)	arrd-18 RNAi	15	162	0	2	0.57	0.994	0	0.006	0.075	99.4
3	daf-2(e1370)	arrd-18 RNAi	17	160	2	0	1.82	0.982	0	0.01	0.286	98.2
3	daf-2(e1370)	arrd-18 RNAi	18	158	4	3	4.3	0.957	0	0.016	0.733	95.7
3	daf-2(e1370)	arrd-18 RNAi	20	151	2	1	5.57	0.944	0	0.018	0.987	94.4
3	daf-2(e1370)	arrd-18 RNAi	21	148	1	1	6.21	0.938	0	0.019	1.121	93.8
3	daf-2(e1370)	arrd-18 RNAi	24	146	1	2	6.85	0.931	0	0.02	1.275	93.1
3	daf-2(e1370)	arrd-18 RNAi	26	143	2	1	8.15	0.918	0	0.022	1.614	91.8
3	daf-2(e1370)	arrd-18 RNAi	27	140	2	4	9.47	0.905	0.001	0.023	1.968	90.5
3	daf-2(e1370)	arrd-18 RNAi	29	134	3	0	11.49	0.885	0.001	0.026	2.556	88.5
3	daf-2(e1370)	arrd-18 RNAi	31	131	6	1	15.55	0.845	0.001	0.029	3.813	84.5
3	daf-2(e1370)	arrd-18 RNAi	32	124	4	0	18.27	0.817	0.001	0.031	4.684	81.7
3	daf-2(e1370)	arrd-18 RNAi	34	120	1	0	18.95	0.81	0.001	0.032	4.916	81
3	daf-2(e1370)	arrd-18 RNAi	35	119	1	0	19.63	0.804	0.001	0.032	5.154	80.4
3	daf-2(e1370)	arrd-18 RNAi	37	118	6	0	23.72	0.763	0.001	0.035	6.666	76.3
3	daf-2(e1370)	arrd-18 RNAi	38	112	3	0	25.76	0.742	0.001	0.036	7.443	74.2
3	daf-2(e1370)	arrd-18 RNAi	40	109	7	1	30.53	0.695	0.001	0.038	9.35	69.5
3	daf-2(e1370)	arrd-18 RNAi	41	101	4	0	33.28	0.667	0.001	0.039	10.478	66.7
3	daf-2(e1370)	arrd-18 RNAi	44	97	18	1	45.66	0.543	0.002	0.041	15.925	54.3
3	daf-2(e1370)	arrd-18 RNAi	47	78	13	1	54.72	0.453	0.002	0.041	20.182	45.3
3	daf-2(e1370)	arrd-18 RNAi	50	64	12	0	63.21	0.368	0.002	0.04	24.427	36.8
3	daf-2(e1370)	arrd-18 RNAi	51	52	11	0	70.99	0.29	0.001	0.038	28.396	29
3	daf-2(e1370)	arrd-18 RNAi	53	41	9	0	77.36	0.226	0.001	0.035	31.771	22.6
3	daf-2(e1370)	arrd-18 RNAi	54	32	1	0	78.07	0.219	0.001	0.035	32.153	21.9
3	daf-2(e1370)	arrd-18 RNAi	56	31	11	0	85.85	0.142	0.001	0.029	36.511	14.2
3	daf-2(e1370)	arrd-18 RNAi	58	20	1	0	86.56	0.134	0.001	0.029	36.922	13.4
3	daf-2(e1370)	arrd-18 RNAi	59	19	9	0	92.92	0.071	0	0.022	40.679	7.1
3	daf-2(e1370)	arrd-18 RNAi	61	10	5	0	96.46	0.035	0	0.016	42.837	3.5
3	daf-2(e1370)	arrd-18 RNAi	64	5	5	0	100	0	0	0	45.101	0
4	N2	Control RNAi	0	240	0	0	0	1	0	0	0	100
4	N2	Control RNAi	2	240	0	0	0	1	0	0	0	100
4	N2	Control RNAi	4	240	0	3	0	1	0	0	0	100
4	N2	Control RNAi	5	237	0	4	0	1	0	0	0	100
4	N2	Control RNAi	6	233	0	5	0	1	0	0	0	100
4	N2	Control RNAi	8	228	1	1	0.44	0.996	0	0.004	0.035	99.6
4	N2	Control RNAi	9	226	3	4	1.76	0.982	0	0.009	0.154	98.2
4	N2	Control RNAi	11	219	2	1	2.66	0.973	0	0.011	0.253	97.3
4	N2	Control RNAi	12	216	19	1	11.22	0.888	0	0.021	1.28	88.8
4	N2	Control RNAi	14	196	27	1	23.45	0.766	0.001	0.028	2.992	76.6
4	N2	Control RNAi	15	168	27	0	35.75	0.642	0.001	0.032	4.838	64.2
4	N2	Control RNAi	17	141	21	0	45.32	0.547	0.001	0.034	6.465	54.7
4	N2	Control RNAi	18	120	24	0	56.26	0.437	0.001	0.033	8.433	43.7
4	N2	Control RNAi	19	96	20	0	65.37	0.346	0.001	0.032	10.164	34.6
4	N2	Control RNAi	21	76	33	0	80.41	0.196	0.001	0.027	13.322	19.6
4	N2	Control RNAi	23	43	29	0	93.62	0.064	0	0.016	16.361	6.4
4	N2	Control RNAi	25	14	4	0	95.44	0.046	0	0.014	16.817	4.6
4	N2	Control RNAi	26	10	6	0	98.18	0.018	0	0.009	17.528	1.8
4	N2	Control RNAi	27	4	2	0	99.09	0.009	0	0.006	17.774	0.9
4	N2	Control RNAi	29	2	2	0	100	0	0	0	18.038	0
4	N2	daf-16 RNAi	0	240	0	0	0	1	0	0	0	100
4	N2	daf-16 RNAi	2	240	0	0	0	1	0	0	0	100
4	N2	daf-16 RNAi	4	240	0	6	0	1	0	0	0	100
4	N2	daf-16 RNAi	5	234	0	6	0	1	0	0	0	100
4	N2	daf-16 RNAi	6	228	0	13	0	1	0	0	0	100
4	N2	daf-16 RNAi	8	215	4	2	1.86	0.981	0	0.009	0.149	98.1
4	N2	daf-16 RNAi	9	209	7	3	5.15	0.949	0	0.015	0.445	94.9
4	N2	daf-16 RNAi	11	199	15	3	12.3	0.877	0.001	0.023	1.231	87.7
4	N2	daf-16 RNAi	12	181	36	0	29.74	0.703	0.001	0.032	3.324	70.3
4	N2	daf-16 RNAi	14	145	34	1	46.22	0.538	0.001	0.035	5.631	53.8
4	N2	daf-16 RNAi	15	110	32	0	61.86	0.381	0.001	0.034	7.978	38.1
4	N2	daf-16 RNAi	17	78	39	0	80.93	0.191	0.001	0.027	11.22	19.1
4	N2	daf-16 RNAi	18	39	19	0	90.22	0.098	0	0.021	12.892	9.8
4	N2	daf-16 RNAi	19	20	11	0	95.6	0.044	0	0.014	13.914	4.4
4	N2	daf-16 RNAi	21	9	8	0	99.51	0.005	0	0.005	14.735	0.5
4	N2	daf-16 RNAi	23	1	1	0	100	0	0	0	14.848	0
4	N2	arrd-23 RNAi	0	240	0	0	0	1	0	0	0	100
4	N2	arrd-23 RNAi	2	240	0	0	0	1	0	0	0	100
4	N2	arrd-23 RNAi	4	240	3	16	1.25	0.988	0	0.007	0.05	98.8
4	N2	arrd-23 RNAi	5	221	0	3	1.25	0.988	0	0.007	0.05	98.8
4	N2	arrd-23 RNAi	6	218	3	4	2.61	0.974	0	0.011	0.132	97.4
4	N2	arrd-23 RNAi	8	211	3	0	3.99	0.96	0	0.013	0.242	96
4	N2	arrd-23 RNAi	9	208	6	2	6.76	0.932	0	0.017	0.492	93.2
4	N2	arrd-23 RNAi	11	200	7	0	10.03	0.9	0	0.02	0.851	90
4	N2	arrd-23 RNAi	12	193	15	2	17.02	0.83	0.001	0.026	1.69	83
4	N2	arrd-23 RNAi	14	176	33	0	32.58	0.674	0.001	0.032	3.868	67.4
4	N2	arrd-23 RNAi	15	143	23	1	43.42	0.566	0.001	0.034	5.495	56.6
4	N2	arrd-23 RNAi	17	119	24	0	54.83	0.452	0.001	0.034	7.434	45.2
4	N2	arrd-23 RNAi	18	95	21	2	64.82	0.352	0.001	0.033	9.232	35.2
4	N2	arrd-23 RNAi	19	72	21	0	75.08	0.249	0.001	0.03	11.181	24.9
4	N2	arrd-23 RNAi	21	51	20	0	84.85	0.151	0.001	0.025	13.234	15.1
4	N2	arrd-23 RNAi	23	31	26	0	97.56	0.024	0	0.011	16.156	2.4
4	N2	arrd-23 RNAi	25	5	3	0	99.02	0.01	0	0.007	16.522	1
4	N2	arrd-23 RNAi	26	2	1	0	99.51	0.005	0	0.005	16.649	0.5
4	N2	arrd-23 RNAi	27	1	1	0	100	0	0	0	16.781	0
4	N2	arrd-24 RNAi	0	240	0	0	0	1	0	0	0	100
4	N2	arrd-24 RNAi	2	240	0	0	0	1	0	0	0	100
4	N2	arrd-24 RNAi	4	240	0	6	0	1	0	0	0	100
4	N2	arrd-24 RNAi	5	234	0	0	0	1	0	0	0	100
4	N2	arrd-24 RNAi	6	234	0	7	0	1	0	0	0	100
4	N2	arrd-24 RNAi	8	227	0	0	0	1	0	0	0	100
4	N2	arrd-24 RNAi	9	227	4	12	1.76	0.982	0	0.009	0.159	98.2
4	N2	arrd-24 RNAi	11	211	7	0	5.02	0.95	0	0.015	0.517	95
4	N2	arrd-24 RNAi	12	204	24	0	16.2	0.838	0.001	0.025	1.858	83.8
4	N2	arrd-24 RNAi	14	180	46	1	37.61	0.624	0.001	0.033	4.856	62.4
4	N2	arrd-24 RNAi	15	133	29	2	51.22	0.488	0.001	0.034	6.897	48.8
4	N2	arrd-24 RNAi	17	102	47	0	73.69	0.263	0.001	0.03	10.718	26.3
4	N2	arrd-24 RNAi	18	55	17	0	81.83	0.182	0.001	0.027	12.182	18.2
4	N2	arrd-24 RNAi	19	38	12	0	87.56	0.124	0.001	0.023	13.272	12.4
4	N2	arrd-24 RNAi	21	26	12	0	93.3	0.067	0	0.017	14.478	6.7
4	N2	arrd-24 RNAi	23	14	12	0	99.04	0.01	0	0.007	15.798	1
4	N2	arrd-24 RNAi	26	2	2	0	100	0	0	0	16.046	0
4	N2	arrd-25 RNAi	0	240	0	0	0	1	0	0	0	100
4	N2	arrd-25 RNAi	2	240	0	0	0	1	0	0	0	100
4	N2	arrd-25 RNAi	4	240	0	13	0	1	0	0	0	100
4	N2	arrd-25 RNAi	5	227	1	2	0.44	0.996	0	0.004	0.022	99.6
4	N2	arrd-25 RNAi	6	224	0	15	0.44	0.996	0	0.004	0.022	99.6
4	N2	arrd-25 RNAi	8	209	3	0	1.87	0.981	0	0.009	0.136	98.1
4	N2	arrd-25 RNAi	9	206	5	5	4.25	0.957	0	0.014	0.351	95.7
4	N2	arrd-25 RNAi	11	196	7	2	7.67	0.923	0	0.018	0.727	92.3
4	N2	arrd-25 RNAi	12	187	20	1	17.55	0.825	0.001	0.027	1.912	82.5
4	N2	arrd-25 RNAi	15	166	48	0	41.39	0.586	0.001	0.035	5.488	58.6
4	N2	arrd-25 RNAi	17	118	37	0	59.77	0.402	0.001	0.035	8.612	40.2
4	N2	arrd-25 RNAi	18	81	19	0	69.2	0.308	0.001	0.033	10.311	30.8
4	N2	arrd-25 RNAi	19	62	21	0	79.63	0.204	0.001	0.028	12.293	20.4
4	N2	arrd-25 RNAi	21	41	24	0	91.56	0.084	0	0.02	14.797	8.4
4	N2	arrd-25 RNAi	23	17	8	0	95.53	0.045	0	0.015	15.711	4.5
4	N2	arrd-25 RNAi	25	9	3	0	97.02	0.03	0	0.012	16.083	3
4	N2	arrd-25 RNAi	26	6	6	0	100	0	0	0	16.858	0
4	N2	arrd-26 RNAi	0	240	0	0	0	1	0	0	0	100
4	N2	arrd-26 RNAi	2	240	0	0	0	1	0	0	0	100
4	N2	arrd-26 RNAi	4	240	0	3	0	1	0	0	0	100
4	N2	arrd-26 RNAi	5	237	0	0	0	1	0	0	0	100
4	N2	arrd-26 RNAi	6	237	0	8	0	1	0	0	0	100
4	N2	arrd-26 RNAi	8	229	1	0	0.44	0.996	0	0.004	0.035	99.6
4	N2	arrd-26 RNAi	9	228	4	2	2.18	0.978	0	0.01	0.192	97.8
4	N2	arrd-26 RNAi	11	222	9	1	6.15	0.939	0	0.016	0.628	93.9
4	N2	arrd-26 RNAi	12	212	22	2	15.89	0.841	0.001	0.024	1.797	84.1
4	N2	arrd-26 RNAi	15	188	71	0	47.65	0.523	0.001	0.033	6.562	52.3
4	N2	arrd-26 RNAi	17	117	28	0	60.18	0.398	0.001	0.033	8.692	39.8
4	N2	arrd-26 RNAi	18	89	17	1	67.79	0.322	0.001	0.031	10.061	32.2
4	N2	arrd-26 RNAi	19	71	19	2	76.41	0.236	0.001	0.028	11.698	23.6
4	N2	arrd-26 RNAi	21	50	22	0	86.79	0.132	0.001	0.023	13.878	13.2
4	N2	arrd-26 RNAi	23	28	8	0	90.56	0.094	0	0.02	14.747	9.4
4	N2	arrd-26 RNAi	25	20	5	0	92.92	0.071	0	0.018	15.336	7.1
4	N2	arrd-26 RNAi	26	15	10	0	97.64	0.024	0	0.01	16.563	2.4
4	N2	arrd-26 RNAi	27	5	3	0	99.06	0.009	0	0.007	16.945	0.9
4	N2	arrd-26 RNAi	29	2	2	0	100	0	0	0	17.219	0
4	N2	arrd-28 RNAi	0	240	0	0	0	1	0	0	0	100
4	N2	arrd-28 RNAi	2	240	0	0	0	1	0	0	0	100
4	N2	arrd-28 RNAi	4	240	1	4	0.42	0.996	0	0.004	0.017	99.6
4	N2	arrd-28 RNAi	5	235	0	0	0.42	0.996	0	0.004	0.017	99.6
4	N2	arrd-28 RNAi	6	235	0	3	0.42	0.996	0	0.004	0.017	99.6
4	N2	arrd-28 RNAi	8	232	1	2	0.85	0.992	0	0.006	0.051	99.2
4	N2	arrd-28 RNAi	9	229	2	9	1.71	0.983	0	0.008	0.129	98.3
4	N2	arrd-28 RNAi	11	218	14	0	8.02	0.92	0	0.018	0.823	92
4	N2	arrd-28 RNAi	12	204	12	0	13.43	0.866	0.001	0.023	1.473	86.6
4	N2	arrd-28 RNAi	15	192	55	1	38.23	0.618	0.001	0.033	5.192	61.8
4	N2	arrd-28 RNAi	17	136	29	0	51.4	0.486	0.001	0.034	7.431	48.6
4	N2	arrd-28 RNAi	18	107	31	0	65.48	0.345	0.001	0.032	9.966	34.5
4	N2	arrd-28 RNAi	19	76	16	0	72.75	0.273	0.001	0.03	11.346	27.3
4	N2	arrd-28 RNAi	21	60	32	0	87.28	0.127	0.001	0.022	14.398	12.7
4	N2	arrd-28 RNAi	23	28	13	0	93.19	0.068	0	0.017	15.756	6.8
4	N2	arrd-28 RNAi	25	15	5	0	95.46	0.045	0	0.014	16.324	4.5
4	N2	arrd-28 RNAi	26	10	8	0	99.09	0.009	0	0.006	17.269	0.9
4	N2	arrd-28 RNAi	29	2	2	0	100	0	0	0	17.532	0
4	daf-2(e1370)	Control RNAi	0	210	0	0	0	1	0	0	0	100
4	daf-2(e1370)	Control RNAi	2	210	0	0	0	1	0	0	0	100
4	daf-2(e1370)	Control RNAi	4	210	0	0	0	1	0	0	0	100
4	daf-2(e1370)	Control RNAi	5	210	0	0	0	1	0	0	0	100
4	daf-2(e1370)	Control RNAi	6	210	0	3	0	1	0	0	0	100
4	daf-2(e1370)	Control RNAi	8	207	0	0	0	1	0	0	0	100
4	daf-2(e1370)	Control RNAi	9	207	0	0	0	1	0	0	0	100
4	daf-2(e1370)	Control RNAi	11	207	0	0	0	1	0	0	0	100
4	daf-2(e1370)	Control RNAi	12	207	0	0	0	1	0	0	0	100
4	daf-2(e1370)	Control RNAi	15	207	1	0	0.48	0.995	0	0.005	0.072	99.5
4	daf-2(e1370)	Control RNAi	18	206	4	1	2.42	0.976	0	0.011	0.42	97.6
4	daf-2(e1370)	Control RNAi	21	201	5	2	4.84	0.952	0	0.015	0.93	95.2
4	daf-2(e1370)	Control RNAi	23	194	2	0	5.82	0.942	0	0.016	1.156	94.2
4	daf-2(e1370)	Control RNAi	24	192	0	1	5.82	0.942	0	0.016	1.156	94.2
4	daf-2(e1370)	Control RNAi	26	191	3	0	7.3	0.927	0	0.018	1.54	92.7
4	daf-2(e1370)	Control RNAi	27	188	4	1	9.28	0.907	0	0.02	2.073	90.7
4	daf-2(e1370)	Control RNAi	29	183	4	0	11.26	0.887	0	0.022	2.648	88.7
4	daf-2(e1370)	Control RNAi	30	179	4	1	13.24	0.868	0.001	0.024	3.243	86.8
4	daf-2(e1370)	Control RNAi	32	174	1	0	13.74	0.863	0.001	0.024	3.402	86.3
4	daf-2(e1370)	Control RNAi	33	173	7	0	17.23	0.828	0.001	0.027	4.554	82.8
4	daf-2(e1370)	Control RNAi	35	166	3	0	18.73	0.813	0.001	0.027	5.078	81.3
4	daf-2(e1370)	Control RNAi	36	163	3	0	20.22	0.798	0.001	0.028	5.616	79.8
4	daf-2(e1370)	Control RNAi	37	160	3	0	21.72	0.783	0.001	0.029	6.17	78.3
4	daf-2(e1370)	Control RNAi	39	157	7	0	25.21	0.748	0.001	0.031	7.531	74.8
4	daf-2(e1370)	Control RNAi	40	150	4	0	27.2	0.728	0.001	0.031	8.329	72.8
4	daf-2(e1370)	Control RNAi	43	146	12	0	33.19	0.668	0.001	0.033	10.901	66.8
4	daf-2(e1370)	Control RNAi	46	134	3	0	34.68	0.653	0.001	0.034	11.59	65.3
4	daf-2(e1370)	Control RNAi	47	131	13	0	41.16	0.588	0.001	0.035	14.636	58.8
4	daf-2(e1370)	Control RNAi	49	118	17	0	49.64	0.504	0.001	0.035	18.79	50.4
4	daf-2(e1370)	Control RNAi	50	101	21	0	60.11	0.399	0.001	0.035	24.025	39.9
4	daf-2(e1370)	Control RNAi	52	80	15	0	67.59	0.324	0.001	0.033	27.914	32.4
4	daf-2(e1370)	Control RNAi	53	65	22	0	78.56	0.214	0.001	0.029	33.728	21.4
4	daf-2(e1370)	Control RNAi	56	43	32	0	94.52	0.055	0	0.016	42.663	5.5
4	daf-2(e1370)	Control RNAi	59	11	6	0	97.51	0.025	0	0.011	44.428	2.5
4	daf-2(e1370)	Control RNAi	60	5	4	0	99.5	0.005	0	0.005	45.625	0.5
4	daf-2(e1370)	Control RNAi	61	1	1	0	100	0	0	0	45.929	0
4	daf-2(e1370)	daf-16 RNAi	0	240	0	0	0	1	0	0	0	100
4	daf-2(e1370)	daf-16 RNAi	2	240	0	0	0	1	0	0	0	100
4	daf-2(e1370)	daf-16 RNAi	4	240	0	2	0	1	0	0	0	100
4	daf-2(e1370)	daf-16 RNAi	5	238	0	3	0	1	0	0	0	100
4	daf-2(e1370)	daf-16 RNAi	6	235	1	13	0.43	0.996	0	0.004	0.026	99.6
4	daf-2(e1370)	daf-16 RNAi	8	221	1	0	0.88	0.991	0	0.006	0.062	99.1
4	daf-2(e1370)	daf-16 RNAi	9	220	2	3	1.78	0.982	0	0.009	0.143	98.2
4	daf-2(e1370)	daf-16 RNAi	11	215	8	4	5.43	0.946	0	0.015	0.545	94.6
4	daf-2(e1370)	daf-16 RNAi	12	203	7	0	8.69	0.913	0	0.019	0.936	91.3
4	daf-2(e1370)	daf-16 RNAi	15	196	30	5	22.67	0.773	0.001	0.028	3.032	77.3
4	daf-2(e1370)	daf-16 RNAi	18	161	46	4	44.76	0.552	0.001	0.034	7.009	55.2
4	daf-2(e1370)	daf-16 RNAi	21	111	42	0	65.66	0.343	0.001	0.033	11.398	34.3
4	daf-2(e1370)	daf-16 RNAi	23	69	11	0	71.14	0.289	0.001	0.032	12.657	28.9
4	daf-2(e1370)	daf-16 RNAi	24	58	18	0	80.09	0.199	0.001	0.028	14.807	19.9
4	daf-2(e1370)	daf-16 RNAi	26	40	15	0	87.56	0.124	0.001	0.023	16.748	12.4
4	daf-2(e1370)	daf-16 RNAi	27	25	7	0	91.04	0.09	0	0.02	17.689	9
4	daf-2(e1370)	daf-16 RNAi	29	18	18	0	100	0	0	0	20.286	0
4	daf-2(e1370)	arrd-23 RNAi	0	240	0	0	0	1	0	0	0	100
4	daf-2(e1370)	arrd-23 RNAi	2	240	0	0	0	1	0	0	0	100
4	daf-2(e1370)	arrd-23 RNAi	4	240	0	2	0	1	0	0	0	100
4	daf-2(e1370)	arrd-23 RNAi	5	238	0	0	0	1	0	0	0	100
4	daf-2(e1370)	arrd-23 RNAi	6	238	0	2	0	1	0	0	0	100
4	daf-2(e1370)	arrd-23 RNAi	8	236	0	0	0	1	0	0	0	100
4	daf-2(e1370)	arrd-23 RNAi	9	236	0	1	0	1	0	0	0	100
4	daf-2(e1370)	arrd-23 RNAi	11	235	0	0	0	1	0	0	0	100
4	daf-2(e1370)	arrd-23 RNAi	12	235	0	2	0	1	0	0	0	100
4	daf-2(e1370)	arrd-23 RNAi	15	233	4	1	1.72	0.983	0	0.009	0.258	98.3
4	daf-2(e1370)	arrd-23 RNAi	18	228	7	1	4.73	0.953	0	0.014	0.801	95.3
4	daf-2(e1370)	arrd-23 RNAi	21	220	1	0	5.17	0.948	0	0.015	0.892	94.8
4	daf-2(e1370)	arrd-23 RNAi	23	219	2	0	6.03	0.94	0	0.016	1.091	94
4	daf-2(e1370)	arrd-23 RNAi	24	217	0	3	6.03	0.94	0	0.016	1.091	94
4	daf-2(e1370)	arrd-23 RNAi	26	214	3	0	7.35	0.926	0	0.017	1.433	92.6
4	daf-2(e1370)	arrd-23 RNAi	27	211	3	0	8.67	0.913	0	0.019	1.789	91.3
4	daf-2(e1370)	arrd-23 RNAi	29	208	6	0	11.3	0.887	0	0.021	2.553	88.7
4	daf-2(e1370)	arrd-23 RNAi	30	202	8	0	14.82	0.852	0.001	0.023	3.607	85.2
4	daf-2(e1370)	arrd-23 RNAi	32	194	7	0	17.89	0.821	0.001	0.025	4.59	82.1
4	daf-2(e1370)	arrd-23 RNAi	33	187	2	0	18.77	0.812	0.001	0.026	4.88	81.2
4	daf-2(e1370)	arrd-23 RNAi	35	185	7	0	21.84	0.782	0.001	0.027	5.956	78.2
4	daf-2(e1370)	arrd-23 RNAi	36	178	4	0	23.6	0.764	0.001	0.028	6.588	76.4
4	daf-2(e1370)	arrd-23 RNAi	37	174	4	0	25.35	0.746	0.001	0.029	7.238	74.6
4	daf-2(e1370)	arrd-23 RNAi	39	170	6	0	27.99	0.72	0.001	0.03	8.266	72
4	daf-2(e1370)	arrd-23 RNAi	40	164	6	0	30.62	0.694	0.001	0.031	9.319	69.4
4	daf-2(e1370)	arrd-23 RNAi	43	158	18	0	38.53	0.615	0.001	0.032	12.718	61.5
4	daf-2(e1370)	arrd-23 RNAi	46	140	12	0	43.8	0.562	0.001	0.033	15.142	56.2
4	daf-2(e1370)	arrd-23 RNAi	47	128	20	0	52.58	0.474	0.001	0.033	19.269	47.4
4	daf-2(e1370)	arrd-23 RNAi	49	108	12	0	57.85	0.422	0.001	0.033	21.851	42.2
4	daf-2(e1370)	arrd-23 RNAi	50	96	27	0	69.7	0.303	0.001	0.03	27.779	30.3
4	daf-2(e1370)	arrd-23 RNAi	52	69	21	0	78.92	0.211	0.001	0.027	32.574	21.1
4	daf-2(e1370)	arrd-23 RNAi	53	48	22	0	88.58	0.114	0	0.021	37.694	11.4
4	daf-2(e1370)	arrd-23 RNAi	56	26	22	0	98.24	0.018	0	0.009	43.104	1.8
4	daf-2(e1370)	arrd-23 RNAi	59	4	2	0	99.12	0.009	0	0.006	43.622	0.9
4	daf-2(e1370)	arrd-23 RNAi	60	2	2	0	100	0	0	0	44.149	0
4	daf-2(e1370)	arrd-24 RNAi	0	211	0	0	0	1	0	0	0	100
4	daf-2(e1370)	arrd-24 RNAi	2	211	0	0	0	1	0	0	0	100
4	daf-2(e1370)	arrd-24 RNAi	4	211	0	3	0	1	0	0	0	100
4	daf-2(e1370)	arrd-24 RNAi	5	208	0	0	0	1	0	0	0	100
4	daf-2(e1370)	arrd-24 RNAi	6	208	0	2	0	1	0	0	0	100
4	daf-2(e1370)	arrd-24 RNAi	8	206	0	0	0	1	0	0	0	100
4	daf-2(e1370)	arrd-24 RNAi	9	206	0	2	0	1	0	0	0	100
4	daf-2(e1370)	arrd-24 RNAi	11	204	0	4	0	1	0	0	0	100
4	daf-2(e1370)	arrd-24 RNAi	12	200	1	4	0.5	0.995	0	0.005	0.06	99.5
4	daf-2(e1370)	arrd-24 RNAi	15	195	1	3	1.01	0.99	0	0.007	0.137	99
4	daf-2(e1370)	arrd-24 RNAi	18	191	4	0	3.08	0.969	0	0.012	0.51	96.9
4	daf-2(e1370)	arrd-24 RNAi	21	187	9	0	7.75	0.923	0	0.019	1.489	92.3
4	daf-2(e1370)	arrd-24 RNAi	23	178	1	0	8.27	0.917	0	0.02	1.608	91.7
4	daf-2(e1370)	arrd-24 RNAi	24	177	3	0	9.82	0.902	0	0.021	1.982	90.2
4	daf-2(e1370)	arrd-24 RNAi	26	174	5	0	12.41	0.876	0.001	0.024	2.655	87.6
4	daf-2(e1370)	arrd-24 RNAi	27	169	1	0	12.93	0.871	0.001	0.024	2.795	87.1
4	daf-2(e1370)	arrd-24 RNAi	29	168	6	0	16.04	0.84	0.001	0.026	3.697	84
4	daf-2(e1370)	arrd-24 RNAi	30	162	0	0	16.04	0.84	0.001	0.026	3.697	84
4	daf-2(e1370)	arrd-24 RNAi	32	162	4	0	18.11	0.819	0.001	0.028	4.36	81.9
4	daf-2(e1370)	arrd-24 RNAi	33	158	3	0	19.67	0.803	0.001	0.029	4.874	80.3
4	daf-2(e1370)	arrd-24 RNAi	35	155	2	0	20.7	0.793	0.001	0.029	5.236	79.3
4	daf-2(e1370)	arrd-24 RNAi	36	153	3	0	22.26	0.777	0.001	0.03	5.796	77.7
4	daf-2(e1370)	arrd-24 RNAi	37	150	4	0	24.33	0.757	0.001	0.031	6.563	75.7
4	daf-2(e1370)	arrd-24 RNAi	39	146	2	0	25.37	0.746	0.001	0.031	6.967	74.6
4	daf-2(e1370)	arrd-24 RNAi	40	144	7	0	29	0.71	0.001	0.033	8.419	71
4	daf-2(e1370)	arrd-24 RNAi	43	137	26	0	42.47	0.575	0.001	0.036	14.213	57.5
4	daf-2(e1370)	arrd-24 RNAi	46	111	24	0	54.91	0.451	0.001	0.036	19.934	45.1
4	daf-2(e1370)	arrd-24 RNAi	47	87	16	0	63.2	0.368	0.001	0.035	23.832	36.8
4	daf-2(e1370)	arrd-24 RNAi	49	71	17	0	72.01	0.28	0.001	0.032	28.149	28
4	daf-2(e1370)	arrd-24 RNAi	50	54	16	0	80.31	0.197	0.001	0.029	32.295	19.7
4	daf-2(e1370)	arrd-24 RNAi	52	38	9	0	84.97	0.15	0.001	0.026	34.721	15
4	daf-2(e1370)	arrd-24 RNAi	53	29	12	0	91.19	0.088	0	0.02	38.017	8.8
4	daf-2(e1370)	arrd-24 RNAi	56	17	14	0	98.45	0.016	0	0.009	42.08	1.6
4	daf-2(e1370)	arrd-24 RNAi	59	3	3	0	100	0	0	0	42.998	0
4	daf-2(e1370)	arrd-25 RNAi	0	240	0	0	0	1	0	0	0	100
4	daf-2(e1370)	arrd-25 RNAi	2	240	0	0	0	1	0	0	0	100
4	daf-2(e1370)	arrd-25 RNAi	4	240	0	3	0	1	0	0	0	100
4	daf-2(e1370)	arrd-25 RNAi	5	237	0	0	0	1	0	0	0	100
4	daf-2(e1370)	arrd-25 RNAi	6	237	0	3	0	1	0	0	0	100
4	daf-2(e1370)	arrd-25 RNAi	8	234	0	2	0	1	0	0	0	100
4	daf-2(e1370)	arrd-25 RNAi	9	232	0	1	0	1	0	0	0	100
4	daf-2(e1370)	arrd-25 RNAi	11	231	0	4	0	1	0	0	0	100
4	daf-2(e1370)	arrd-25 RNAi	12	227	0	3	0	1	0	0	0	100
4	daf-2(e1370)	arrd-25 RNAi	15	224	2	4	0.89	0.991	0	0.006	0.134	99.1
4	daf-2(e1370)	arrd-25 RNAi	18	218	3	2	2.26	0.977	0	0.01	0.379	97.7
4	daf-2(e1370)	arrd-25 RNAi	21	213	2	0	3.17	0.968	0	0.012	0.572	96.8
4	daf-2(e1370)	arrd-25 RNAi	23	211	3	2	4.55	0.954	0	0.014	0.889	95.4
4	daf-2(e1370)	arrd-25 RNAi	24	206	5	3	6.87	0.931	0	0.017	1.445	93.1
4	daf-2(e1370)	arrd-25 RNAi	26	198	4	2	8.75	0.913	0	0.019	1.934	91.3
4	daf-2(e1370)	arrd-25 RNAi	27	192	2	0	9.7	0.903	0	0.02	2.191	90.3
4	daf-2(e1370)	arrd-25 RNAi	29	190	5	0	12.08	0.879	0	0.022	2.88	87.9
4	daf-2(e1370)	arrd-25 RNAi	30	185	6	0	14.93	0.851	0.001	0.024	3.735	85.1
4	daf-2(e1370)	arrd-25 RNAi	32	179	2	0	15.88	0.841	0.001	0.025	4.039	84.1
4	daf-2(e1370)	arrd-25 RNAi	33	177	2	0	16.83	0.832	0.001	0.026	4.353	83.2
4	daf-2(e1370)	arrd-25 RNAi	35	175	2	0	17.78	0.822	0.001	0.026	4.686	82.2
4	daf-2(e1370)	arrd-25 RNAi	36	173	2	0	18.73	0.813	0.001	0.027	5.028	81.3
4	daf-2(e1370)	arrd-25 RNAi	37	171	6	0	21.58	0.784	0.001	0.028	6.083	78.4
4	daf-2(e1370)	arrd-25 RNAi	39	165	4	0	23.48	0.765	0.001	0.029	6.824	76.5
4	daf-2(e1370)	arrd-25 RNAi	40	161	6	0	26.33	0.737	0.001	0.03	7.965	73.7
4	daf-2(e1370)	arrd-25 RNAi	43	155	26	0	38.69	0.613	0.001	0.033	13.279	61.3
4	daf-2(e1370)	arrd-25 RNAi	46	129	24	0	50.1	0.499	0.001	0.034	18.525	49.9
4	daf-2(e1370)	arrd-25 RNAi	47	105	26	0	62.45	0.375	0.001	0.033	24.333	37.5
4	daf-2(e1370)	arrd-25 RNAi	49	79	16	0	70.06	0.299	0.001	0.032	28.059	29.9
4	daf-2(e1370)	arrd-25 RNAi	50	63	22	0	80.51	0.195	0.001	0.027	33.287	19.5
4	daf-2(e1370)	arrd-25 RNAi	52	41	13	0	86.69	0.133	0.001	0.023	36.5	13.3
4	daf-2(e1370)	arrd-25 RNAi	53	28	17	0	94.77	0.052	0	0.015	40.782	5.2
4	daf-2(e1370)	arrd-25 RNAi	56	11	9	0	99.05	0.01	0	0.007	43.177	1
4	daf-2(e1370)	arrd-25 RNAi	59	2	2	0	100	0	0	0	43.738	0
4	daf-2(e1370)	arrd-26 RNAi	0	241	0	0	0	1	0	0	0	100
4	daf-2(e1370)	arrd-26 RNAi	2	241	0	0	0	1	0	0	0	100
4	daf-2(e1370)	arrd-26 RNAi	4	241	0	2	0	1	0	0	0	100
4	daf-2(e1370)	arrd-26 RNAi	5	239	0	0	0	1	0	0	0	100
4	daf-2(e1370)	arrd-26 RNAi	6	239	0	8	0	1	0	0	0	100
4	daf-2(e1370)	arrd-26 RNAi	8	231	0	0	0	1	0	0	0	100
4	daf-2(e1370)	arrd-26 RNAi	9	231	0	1	0	1	0	0	0	100
4	daf-2(e1370)	arrd-26 RNAi	11	230	0	0	0	1	0	0	0	100
4	daf-2(e1370)	arrd-26 RNAi	12	230	0	3	0	1	0	0	0	100
4	daf-2(e1370)	arrd-26 RNAi	15	227	2	3	0.88	0.991	0	0.006	0.132	99.1
4	daf-2(e1370)	arrd-26 RNAi	18	222	2	0	1.77	0.982	0	0.009	0.293	98.2
4	daf-2(e1370)	arrd-26 RNAi	21	220	1	1	2.22	0.978	0	0.01	0.387	97.8
4	daf-2(e1370)	arrd-26 RNAi	23	218	5	0	4.46	0.955	0	0.014	0.902	95.5
4	daf-2(e1370)	arrd-26 RNAi	24	213	1	0	4.91	0.951	0	0.014	1.01	95.1
4	daf-2(e1370)	arrd-26 RNAi	26	212	6	0	7.6	0.924	0	0.018	1.71	92.4
4	daf-2(e1370)	arrd-26 RNAi	27	206	0	0	7.6	0.924	0	0.018	1.71	92.4
4	daf-2(e1370)	arrd-26 RNAi	29	206	5	0	9.85	0.902	0	0.02	2.36	90.2
4	daf-2(e1370)	arrd-26 RNAi	30	201	4	0	11.64	0.884	0	0.021	2.898	88.4
4	daf-2(e1370)	arrd-26 RNAi	32	197	7	0	14.78	0.852	0.001	0.024	3.903	85.2
4	daf-2(e1370)	arrd-26 RNAi	33	190	5	0	17.02	0.83	0.001	0.025	4.643	83
4	daf-2(e1370)	arrd-26 RNAi	35	185	4	0	18.82	0.812	0.001	0.026	5.271	81.2
4	daf-2(e1370)	arrd-26 RNAi	36	181	6	0	21.51	0.785	0.001	0.028	6.24	78.5
4	daf-2(e1370)	arrd-26 RNAi	37	175	5	0	23.75	0.763	0.001	0.028	7.07	76.3
4	daf-2(e1370)	arrd-26 RNAi	39	170	4	0	25.54	0.745	0.001	0.029	7.769	74.5
4	daf-2(e1370)	arrd-26 RNAi	40	166	1	0	25.99	0.74	0.001	0.029	7.949	74
4	daf-2(e1370)	arrd-26 RNAi	43	165	17	0	33.62	0.664	0.001	0.032	11.228	66.4
4	daf-2(e1370)	arrd-26 RNAi	46	148	23	0	43.93	0.561	0.001	0.033	15.973	56.1
4	daf-2(e1370)	arrd-26 RNAi	47	125	22	0	53.8	0.462	0.001	0.033	20.611	46.2
4	daf-2(e1370)	arrd-26 RNAi	49	103	17	0	61.43	0.386	0.001	0.033	24.347	38.6
4	daf-2(e1370)	arrd-26 RNAi	50	86	28	0	73.99	0.26	0.001	0.029	30.627	26
4	daf-2(e1370)	arrd-26 RNAi	52	58	14	0	80.26	0.197	0.001	0.027	33.892	19.7
4	daf-2(e1370)	arrd-26 RNAi	53	44	23	0	90.58	0.094	0	0.02	39.359	9.4
4	daf-2(e1370)	arrd-26 RNAi	56	21	18	0	98.65	0.013	0	0.008	43.881	1.3
4	daf-2(e1370)	arrd-26 RNAi	59	3	3	0	100	0	0	0	44.674	0
4	daf-2(e1370)	arrd-28 RNAi	0	150	0	0	0	1	0	0	0	100
4	daf-2(e1370)	arrd-28 RNAi	2	150	0	0	0	1	0	0	0	100
4	daf-2(e1370)	arrd-28 RNAi	4	150	0	0	0	1	0	0	0	100
4	daf-2(e1370)	arrd-28 RNAi	5	150	0	4	0	1	0	0	0	100
4	daf-2(e1370)	arrd-28 RNAi	6	146	0	1	0	1	0	0	0	100
4	daf-2(e1370)	arrd-28 RNAi	8	145	0	1	0	1	0	0	0	100
4	daf-2(e1370)	arrd-28 RNAi	9	144	0	2	0	1	0	0	0	100
4	daf-2(e1370)	arrd-28 RNAi	11	142	0	0	0	1	0	0	0	100
4	daf-2(e1370)	arrd-28 RNAi	12	142	1	1	0.7	0.993	0	0.007	0.085	99.3
4	daf-2(e1370)	arrd-28 RNAi	15	140	2	4	2.12	0.979	0	0.012	0.297	97.9
4	daf-2(e1370)	arrd-28 RNAi	18	134	0	0	2.12	0.979	0	0.012	0.297	97.9
4	daf-2(e1370)	arrd-28 RNAi	21	134	2	0	3.58	0.964	0	0.016	0.604	96.4
4	daf-2(e1370)	arrd-28 RNAi	23	132	3	0	5.77	0.942	0	0.02	1.108	94.2
4	daf-2(e1370)	arrd-28 RNAi	24	129	1	0	6.51	0.935	0	0.021	1.283	93.5
4	daf-2(e1370)	arrd-28 RNAi	26	128	2	0	7.97	0.92	0.001	0.023	1.663	92
4	daf-2(e1370)	arrd-28 RNAi	27	126	4	0	10.89	0.891	0.001	0.027	2.452	89.1
4	daf-2(e1370)	arrd-28 RNAi	29	122	5	0	14.54	0.855	0.001	0.03	3.511	85.5
4	daf-2(e1370)	arrd-28 RNAi	30	117	2	0	16	0.84	0.001	0.031	3.949	84
4	daf-2(e1370)	arrd-28 RNAi	32	115	2	0	17.46	0.825	0.001	0.032	4.417	82.5
4	daf-2(e1370)	arrd-28 RNAi	33	113	1	0	18.19	0.818	0.001	0.033	4.658	81.8
4	daf-2(e1370)	arrd-28 RNAi	35	112	5	0	21.84	0.782	0.001	0.035	5.936	78.2
4	daf-2(e1370)	arrd-28 RNAi	36	107	0	0	21.84	0.782	0.001	0.035	5.936	78.2
4	daf-2(e1370)	arrd-28 RNAi	37	107	5	0	25.5	0.745	0.001	0.037	7.287	74.5
4	daf-2(e1370)	arrd-28 RNAi	39	102	2	0	26.96	0.73	0.001	0.038	7.857	73
4	daf-2(e1370)	arrd-28 RNAi	40	100	4	0	29.88	0.701	0.002	0.039	9.026	70.1
4	daf-2(e1370)	arrd-28 RNAi	43	96	9	0	36.45	0.635	0.002	0.041	11.853	63.5
4	daf-2(e1370)	arrd-28 RNAi	46	87	17	0	48.87	0.511	0.002	0.043	17.565	51.1
4	daf-2(e1370)	arrd-28 RNAi	47	70	12	0	57.64	0.424	0.002	0.042	21.684	42.4
4	daf-2(e1370)	arrd-28 RNAi	49	58	14	0	67.86	0.321	0.002	0.04	26.695	32.1
4	daf-2(e1370)	arrd-28 RNAi	50	44	15	0	78.82	0.212	0.001	0.035	32.173	21.2
4	daf-2(e1370)	arrd-28 RNAi	52	29	10	0	86.12	0.139	0.001	0.03	35.971	13.9
4	daf-2(e1370)	arrd-28 RNAi	53	19	10	0	93.43	0.066	0	0.021	39.843	6.6
4	daf-2(e1370)	arrd-28 RNAi	56	9	9	0	100	0	0	0	43.524	0
5	N2	Control RNAi	0	240	0	0	0	1	0	0	0	100
5	N2	Control RNAi	2	240	0	1	0	1	0	0	0	100
5	N2	Control RNAi	4	239	0	4	0	1	0	0	0	100
5	N2	Control RNAi	6	235	1	0	0.43	0.996	0	0.004	0.026	99.6
5	N2	Control RNAi	7	234	3	8	1.7	0.983	0	0.008	0.115	98.3
5	N2	Control RNAi	8	223	2	0	2.58	0.974	0	0.01	0.185	97.4
5	N2	Control RNAi	9	221	2	15	3.47	0.965	0	0.012	0.265	96.5
5	N2	Control RNAi	10	204	5	2	5.83	0.942	0	0.016	0.501	94.2
5	N2	Control RNAi	12	197	17	6	13.96	0.86	0.001	0.024	1.477	86
5	N2	Control RNAi	14	174	6	4	16.92	0.831	0.001	0.026	1.892	83.1
5	N2	Control RNAi	15	164	16	0	25.03	0.75	0.001	0.03	3.108	75
5	N2	Control RNAi	17	148	10	10	30.1	0.699	0.001	0.032	3.969	69.9
5	N2	Control RNAi	18	128	19	0	40.47	0.595	0.001	0.035	5.837	59.5
5	N2	Control RNAi	19	109	9	6	45.39	0.546	0.001	0.036	6.77	54.6
5	N2	Control RNAi	21	94	21	0	57.59	0.424	0.001	0.036	9.333	42.4
5	N2	Control RNAi	22	73	16	0	66.88	0.331	0.001	0.035	11.378	33.1
5	N2	Control RNAi	24	57	15	0	75.6	0.244	0.001	0.032	13.469	24.4
5	N2	Control RNAi	25	42	11	0	81.99	0.18	0.001	0.029	15.067	18
5	N2	Control RNAi	27	31	13	0	89.54	0.105	0.001	0.023	17.106	10.5
5	N2	Control RNAi	28	18	4	0	91.87	0.081	0	0.021	17.757	8.1
5	N2	Control RNAi	30	14	9	0	97.1	0.029	0	0.013	19.326	2.9
5	N2	Control RNAi	33	5	4	0	99.42	0.006	0	0.006	20.093	0.6
5	N2	Control RNAi	36	1	0	0	99.42	0.006	0	0.006	20.093	0.6
5	N2	Control RNAi	38	1	1	0	100	0	0	0	20.313	0
5	N2	daf-16 RNAi	0	240	0	0	0	1	0	0	0	100
5	N2	daf-16 RNAi	2	240	0	0	0	1	0	0	0	100
5	N2	daf-16 RNAi	4	240	0	9	0	1	0	0	0	100
5	N2	daf-16 RNAi	6	231	2	1	0.87	0.991	0	0.006	0.052	99.1
5	N2	daf-16 RNAi	7	228	2	15	1.74	0.983	0	0.009	0.113	98.3
5	N2	daf-16 RNAi	8	211	0	0	1.74	0.983	0	0.009	0.113	98.3
5	N2	daf-16 RNAi	9	211	10	18	6.39	0.936	0	0.017	0.532	93.6
5	N2	daf-16 RNAi	10	183	15	3	14.07	0.859	0.001	0.024	1.299	85.9
5	N2	daf-16 RNAi	12	165	48	12	39.06	0.609	0.001	0.035	4.299	60.9
5	N2	daf-16 RNAi	14	105	9	4	44.29	0.557	0.001	0.036	5.03	55.7
5	N2	daf-16 RNAi	15	92	21	1	57	0.43	0.001	0.037	6.938	43
5	N2	daf-16 RNAi	17	70	12	2	64.38	0.356	0.001	0.036	8.191	35.6
5	N2	daf-16 RNAi	18	56	19	0	76.46	0.235	0.001	0.033	10.367	23.5
5	N2	daf-16 RNAi	19	37	5	0	79.64	0.204	0.001	0.031	10.971	20.4
5	N2	daf-16 RNAi	21	32	13	0	87.91	0.121	0.001	0.026	12.708	12.1
5	N2	daf-16 RNAi	22	19	5	0	91.09	0.089	0.001	0.023	13.407	8.9
5	N2	daf-16 RNAi	24	14	9	0	96.82	0.032	0	0.014	14.782	3.2
5	N2	daf-16 RNAi	25	5	1	0	97.46	0.025	0	0.013	14.941	2.5
5	N2	daf-16 RNAi	27	4	4	0	100	0	0	0	15.628	0
5	N2	arrd-11 RNAi	0	240	0	0	0	1	0	0	0	100
5	N2	arrd-11 RNAi	2	240	0	0	0	1	0	0	0	100
5	N2	arrd-11 RNAi	4	240	0	9	0	1	0	0	0	100
5	N2	arrd-11 RNAi	6	231	0	1	0	1	0	0	0	100
5	N2	arrd-11 RNAi	7	230	0	2	0	1	0	0	0	100
5	N2	arrd-11 RNAi	8	228	3	5	1.32	0.987	0	0.008	0.105	98.7
5	N2	arrd-11 RNAi	9	220	4	12	3.11	0.969	0	0.012	0.267	96.9
5	N2	arrd-11 RNAi	10	204	8	0	6.91	0.931	0	0.017	0.647	93.1
5	N2	arrd-11 RNAi	12	196	19	8	15.93	0.841	0.001	0.025	1.73	84.1
5	N2	arrd-11 RNAi	14	169	2	2	16.93	0.831	0.001	0.026	1.869	83.1
5	N2	arrd-11 RNAi	15	165	14	1	23.98	0.76	0.001	0.03	2.926	76
5	N2	arrd-11 RNAi	17	150	14	3	31.07	0.689	0.001	0.032	4.132	68.9
5	N2	arrd-11 RNAi	18	133	20	0	41.44	0.586	0.001	0.035	5.998	58.6
5	N2	arrd-11 RNAi	19	113	9	0	46.1	0.539	0.001	0.035	6.884	53.9
5	N2	arrd-11 RNAi	21	104	23	0	58.02	0.42	0.001	0.035	9.387	42
5	N2	arrd-11 RNAi	22	81	18	3	67.35	0.326	0.001	0.034	11.44	32.6
5	N2	arrd-11 RNAi	24	60	13	0	74.42	0.256	0.001	0.032	13.138	25.6
5	N2	arrd-11 RNAi	25	47	21	0	85.85	0.141	0.001	0.025	15.994	14.1
5	N2	arrd-11 RNAi	27	26	11	0	91.84	0.082	0	0.02	17.611	8.2
5	N2	arrd-11 RNAi	28	15	5	0	94.56	0.054	0	0.017	18.372	5.4
5	N2	arrd-11 RNAi	30	10	3	0	96.19	0.038	0	0.014	18.862	3.8
5	N2	arrd-11 RNAi	32	7	1	0	96.74	0.033	0	0.013	19.036	3.3
5	N2	arrd-11 RNAi	33	6	4	0	98.91	0.011	0	0.008	19.755	1.1
5	N2	arrd-11 RNAi	36	2	1	0	99.46	0.005	0	0.005	19.95	0.5
5	N2	arrd-11 RNAi	38	1	0	0	99.46	0.005	0	0.005	19.95	0.5
5	N2	arrd-11 RNAi	40	1	1	0	100	0	0	0	20.168	0
5	N2	arrd-17 RNAi	0	240	0	0	0	1	0	0	0	100
5	N2	arrd-17 RNAi	2	240	0	0	0	1	0	0	0	100
5	N2	arrd-17 RNAi	4	240	0	5	0	1	0	0	0	100
5	N2	arrd-17 RNAi	6	235	0	3	0	1	0	0	0	100
5	N2	arrd-17 RNAi	7	232	1	3	0.43	0.996	0	0.004	0.03	99.6
5	N2	arrd-17 RNAi	8	228	1	0	0.87	0.991	0	0.006	0.065	99.1
5	N2	arrd-17 RNAi	9	227	3	17	2.18	0.978	0	0.01	0.183	97.8
5	N2	arrd-17 RNAi	10	207	4	2	4.07	0.959	0	0.013	0.372	95.9
5	N2	arrd-17 RNAi	12	201	12	13	9.8	0.902	0	0.02	1.059	90.2
5	N2	arrd-17 RNAi	14	176	5	5	12.36	0.876	0.001	0.023	1.418	87.6
5	N2	arrd-17 RNAi	15	166	16	0	20.81	0.792	0.001	0.029	2.685	79.2
5	N2	arrd-17 RNAi	17	150	13	3	27.67	0.723	0.001	0.032	3.852	72.3
5	N2	arrd-17 RNAi	18	134	20	1	38.46	0.615	0.001	0.035	5.795	61.5
5	N2	arrd-17 RNAi	19	113	12	1	45	0.55	0.001	0.036	7.037	55
5	N2	arrd-17 RNAi	21	100	28	0	60.4	0.396	0.001	0.036	10.271	39.6
5	N2	arrd-17 RNAi	22	72	19	0	70.85	0.292	0.001	0.033	12.57	29.2
5	N2	arrd-17 RNAi	24	53	13	0	78	0.22	0.001	0.031	14.286	22
5	N2	arrd-17 RNAi	25	40	12	0	84.6	0.154	0.001	0.027	15.936	15.4
5	N2	arrd-17 RNAi	27	28	13	0	91.75	0.083	0	0.02	17.866	8.3
5	N2	arrd-17 RNAi	28	15	3	0	93.4	0.066	0	0.018	18.328	6.6
5	N2	arrd-17 RNAi	30	12	5	0	96.15	0.039	0	0.014	19.153	3.9
5	N2	arrd-17 RNAi	33	7	3	0	97.8	0.022	0	0.011	19.698	2.2
5	N2	arrd-17 RNAi	36	4	2	0	98.9	0.011	0	0.008	20.094	1.1
5	N2	arrd-17 RNAi	38	2	1	0	99.45	0.006	0	0.005	20.303	0.6
5	N2	arrd-17 RNAi	40	1	1	0	100	0	0	0	20.523	0
5	N2	arrd-19 RNAi	0	240	0	0	0	1	0	0	0	100
5	N2	arrd-19 RNAi	2	240	0	0	0	1	0	0	0	100
5	N2	arrd-19 RNAi	4	240	1	5	0.42	0.996	0	0.004	0.017	99.6
5	N2	arrd-19 RNAi	6	234	0	1	0.42	0.996	0	0.004	0.017	99.6
5	N2	arrd-19 RNAi	7	233	2	11	1.27	0.987	0	0.007	0.077	98.7
5	N2	arrd-19 RNAi	8	220	0	2	1.27	0.987	0	0.007	0.077	98.7
5	N2	arrd-19 RNAi	9	218	3	11	2.63	0.974	0	0.011	0.199	97.4
5	N2	arrd-19 RNAi	10	204	3	0	4.06	0.959	0	0.013	0.342	95.9
5	N2	arrd-19 RNAi	12	201	28	12	17.43	0.826	0.001	0.026	1.946	82.6
5	N2	arrd-19 RNAi	14	161	3	5	18.97	0.81	0.001	0.027	2.161	81
5	N2	arrd-19 RNAi	15	153	19	4	29.03	0.71	0.001	0.032	3.671	71
5	N2	arrd-19 RNAi	17	130	7	5	32.85	0.672	0.001	0.033	4.32	67.2
5	N2	arrd-19 RNAi	18	118	21	1	44.8	0.552	0.001	0.036	6.471	55.2
5	N2	arrd-19 RNAi	19	96	13	0	52.28	0.477	0.001	0.037	7.892	47.7
5	N2	arrd-19 RNAi	21	83	23	0	65.5	0.345	0.001	0.035	10.669	34.5
5	N2	arrd-19 RNAi	22	60	11	0	71.83	0.282	0.001	0.034	12.06	28.2
5	N2	arrd-19 RNAi	24	49	9	0	77	0.23	0.001	0.032	13.302	23
5	N2	arrd-19 RNAi	25	40	19	0	87.93	0.121	0.001	0.025	16.034	12.1
5	N2	arrd-19 RNAi	27	21	8	0	92.53	0.075	0	0.02	17.276	7.5
5	N2	arrd-19 RNAi	28	13	4	0	94.83	0.052	0	0.017	17.92	5.2
5	N2	arrd-19 RNAi	30	9	5	0	97.7	0.023	0	0.011	18.782	2.3
5	N2	arrd-19 RNAi	33	4	3	0	99.43	0.006	0	0.006	19.351	0.6
5	N2	arrd-19 RNAi	36	1	1	0	100	0	0	0	19.558	0
5	N2	ttm-2 RNAi	0	240	0	0	0	1	0	0	0	100
5	N2	ttm-2 RNAi	2	240	0	0	0	1	0	0	0	100
5	N2	ttm-2 RNAi	4	240	0	1	0	1	0	0	0	100
5	N2	ttm-2 RNAi	6	239	0	7	0	1	0	0	0	100
5	N2	ttm-2 RNAi	7	232	2	12	0.86	0.991	0	0.006	0.06	99.1
5	N2	ttm-2 RNAi	8	218	1	4	1.32	0.987	0	0.008	0.097	98.7
5	N2	ttm-2 RNAi	9	213	5	17	3.63	0.964	0	0.013	0.305	96.4
5	N2	ttm-2 RNAi	10	191	10	0	8.68	0.913	0	0.02	0.81	91.3
5	N2	ttm-2 RNAi	12	181	24	10	20.79	0.792	0.001	0.029	2.263	79.2
5	N2	ttm-2 RNAi	14	147	3	4	22.4	0.776	0.001	0.03	2.489	77.6
5	N2	ttm-2 RNAi	15	140	17	1	31.83	0.682	0.001	0.034	3.902	68.2
5	N2	ttm-2 RNAi	17	122	11	9	37.97	0.62	0.001	0.035	4.947	62
5	N2	ttm-2 RNAi	18	102	19	0	49.53	0.505	0.001	0.037	7.027	50.5
5	N2	ttm-2 RNAi	19	83	11	1	56.22	0.438	0.001	0.037	8.298	43.8
5	N2	ttm-2 RNAi	21	71	18	1	67.32	0.327	0.001	0.036	10.629	32.7
5	N2	ttm-2 RNAi	22	52	10	2	73.6	0.264	0.001	0.034	12.012	26.4
5	N2	ttm-2 RNAi	24	40	11	0	80.86	0.191	0.001	0.031	13.754	19.1
5	N2	ttm-2 RNAi	25	29	9	0	86.8	0.132	0.001	0.027	15.239	13.2
5	N2	ttm-2 RNAi	27	20	6	0	90.76	0.092	0.001	0.023	16.308	9.2
5	N2	ttm-2 RNAi	28	14	4	0	93.4	0.066	0	0.02	17.047	6.6
5	N2	ttm-2 RNAi	30	10	7	0	98.02	0.02	0	0.011	18.433	2
5	N2	ttm-2 RNAi	33	3	2	0	99.34	0.007	0	0.007	18.869	0.7
5	N2	ttm-2 RNAi	36	1	1	0	100	0	0	0	19.106	0
5	daf-2(e1370)	Control RNAi	0	240	0	0	0	1	0	0	0	100
5	daf-2(e1370)	Control RNAi	2	240	0	0	0	1	0	0	0	100
5	daf-2(e1370)	Control RNAi	4	240	0	9	0	1	0	0	0	100
5	daf-2(e1370)	Control RNAi	7	231	0	9	0	1	0	0	0	100
5	daf-2(e1370)	Control RNAi	10	222	2	5	0.9	0.991	0	0.006	0.09	99.1
5	daf-2(e1370)	Control RNAi	13	215	4	4	2.74	0.973	0	0.011	0.33	97.3
5	daf-2(e1370)	Control RNAi	17	207	0	0	2.74	0.973	0	0.011	0.33	97.3
5	daf-2(e1370)	Control RNAi	20	207	0	6	2.74	0.973	0	0.011	0.33	97.3
5	daf-2(e1370)	Control RNAi	21	201	2	0	3.71	0.963	0	0.013	0.533	96.3
5	daf-2(e1370)	Control RNAi	22	199	0	1	3.71	0.963	0	0.013	0.533	96.3
5	daf-2(e1370)	Control RNAi	24	198	3	0	5.17	0.948	0	0.015	0.883	94.8
5	daf-2(e1370)	Control RNAi	25	195	0	0	5.17	0.948	0	0.015	0.883	94.8
5	daf-2(e1370)	Control RNAi	27	195	7	0	8.58	0.914	0	0.019	1.802	91.4
5	daf-2(e1370)	Control RNAi	28	188	6	3	11.49	0.885	0	0.022	2.619	88.5
5	daf-2(e1370)	Control RNAi	30	179	4	1	13.47	0.865	0.001	0.024	3.213	86.5
5	daf-2(e1370)	Control RNAi	32	174	4	2	15.46	0.845	0.001	0.025	3.849	84.5
5	daf-2(e1370)	Control RNAi	34	168	7	2	18.98	0.81	0.001	0.027	5.047	81
5	daf-2(e1370)	Control RNAi	35	159	2	0	20	0.8	0.001	0.028	5.403	80
5	daf-2(e1370)	Control RNAi	38	157	19	3	29.68	0.703	0.001	0.032	9.082	70.3
5	daf-2(e1370)	Control RNAi	42	135	32	2	46.35	0.536	0.001	0.036	16.083	53.6
5	daf-2(e1370)	Control RNAi	46	101	37	1	66	0.34	0.001	0.034	25.123	34
5	daf-2(e1370)	Control RNAi	49	63	9	0	70.86	0.291	0.001	0.033	27.503	29.1
5	daf-2(e1370)	Control RNAi	50	54	20	2	81.65	0.183	0.001	0.028	32.899	18.3
5	daf-2(e1370)	Control RNAi	52	32	5	0	84.52	0.155	0.001	0.027	34.39	15.5
5	daf-2(e1370)	Control RNAi	54	27	17	0	94.27	0.057	0	0.017	39.653	5.7
5	daf-2(e1370)	Control RNAi	55	10	2	0	95.41	0.046	0	0.016	40.284	4.6
5	daf-2(e1370)	Control RNAi	58	8	6	0	98.85	0.011	0	0.008	42.279	1.1
5	daf-2(e1370)	Control RNAi	59	2	1	0	99.43	0.006	0	0.006	42.617	0.6
5	daf-2(e1370)	Control RNAi	61	1	1	0	100	0	0	0	42.967	0
5	daf-2(e1370)	daf-16 RNAi	0	243	0	0	0	1	0	0	0	100
5	daf-2(e1370)	daf-16 RNAi	2	243	0	0	0	1	0	0	0	100
5	daf-2(e1370)	daf-16 RNAi	4	243	0	6	0	1	0	0	0	100
5	daf-2(e1370)	daf-16 RNAi	7	237	0	4	0	1	0	0	0	100
5	daf-2(e1370)	daf-16 RNAi	10	233	6	14	2.58	0.974	0	0.01	0.258	97.4
5	daf-2(e1370)	daf-16 RNAi	13	213	22	6	12.64	0.874	0	0.022	1.566	87.4
5	daf-2(e1370)	daf-16 RNAi	17	185	27	4	25.39	0.746	0.001	0.03	3.733	74.6
5	daf-2(e1370)	daf-16 RNAi	20	154	26	3	37.98	0.62	0.001	0.033	6.253	62
5	daf-2(e1370)	daf-16 RNAi	21	125	33	2	54.36	0.456	0.001	0.035	9.691	45.6
5	daf-2(e1370)	daf-16 RNAi	22	90	21	4	65.01	0.35	0.001	0.033	12.034	35
5	daf-2(e1370)	daf-16 RNAi	24	65	16	0	73.62	0.264	0.001	0.031	14.101	26.4
5	daf-2(e1370)	daf-16 RNAi	25	49	13	1	80.62	0.194	0.001	0.028	15.851	19.4
5	daf-2(e1370)	daf-16 RNAi	27	35	12	0	87.26	0.127	0.001	0.024	17.645	12.7
5	daf-2(e1370)	daf-16 RNAi	28	23	8	0	91.69	0.083	0	0.02	18.885	8.3
5	daf-2(e1370)	daf-16 RNAi	30	15	9	0	96.68	0.033	0	0.013	20.38	3.3
5	daf-2(e1370)	daf-16 RNAi	32	6	1	0	97.23	0.028	0	0.012	20.557	2.8
5	daf-2(e1370)	daf-16 RNAi	34	5	3	0	98.89	0.011	0	0.008	21.122	1.1
5	daf-2(e1370)	daf-16 RNAi	38	2	2	0	100	0	0	0	21.543	0
5	daf-2(e1370)	arrd-11 RNAi	0	210	0	0	0	1	0	0	0	100
5	daf-2(e1370)	arrd-11 RNAi	2	210	0	0	0	1	0	0	0	100
5	daf-2(e1370)	arrd-11 RNAi	4	210	0	4	0	1	0	0	0	100
5	daf-2(e1370)	arrd-11 RNAi	7	206	0	6	0	1	0	0	0	100
5	daf-2(e1370)	arrd-11 RNAi	10	200	0	4	0	1	0	0	0	100
5	daf-2(e1370)	arrd-11 RNAi	13	196	1	3	0.51	0.995	0	0.005	0.066	99.5
5	daf-2(e1370)	arrd-11 RNAi	17	192	3	3	2.06	0.979	0	0.01	0.331	97.9
5	daf-2(e1370)	arrd-11 RNAi	20	186	3	4	3.64	0.964	0	0.014	0.647	96.4
5	daf-2(e1370)	arrd-11 RNAi	21	179	1	0	4.18	0.958	0	0.014	0.76	95.8
5	daf-2(e1370)	arrd-11 RNAi	22	178	3	4	5.8	0.942	0	0.017	1.115	94.2
5	daf-2(e1370)	arrd-11 RNAi	24	171	2	0	6.9	0.931	0	0.018	1.379	93.1
5	daf-2(e1370)	arrd-11 RNAi	25	169	4	0	9.1	0.909	0	0.021	1.93	90.9
5	daf-2(e1370)	arrd-11 RNAi	27	165	4	0	11.31	0.887	0.001	0.023	2.525	88.7
5	daf-2(e1370)	arrd-11 RNAi	28	161	3	2	12.96	0.87	0.001	0.025	2.988	87
5	daf-2(e1370)	arrd-11 RNAi	30	156	3	1	14.63	0.854	0.001	0.026	3.49	85.4
5	daf-2(e1370)	arrd-11 RNAi	32	152	1	3	15.19	0.848	0.001	0.026	3.67	84.8
5	daf-2(e1370)	arrd-11 RNAi	34	148	9	0	20.35	0.796	0.001	0.03	5.423	79.6
5	daf-2(e1370)	arrd-11 RNAi	35	139	2	1	21.5	0.785	0.001	0.031	5.824	78.5
5	daf-2(e1370)	arrd-11 RNAi	38	136	21	0	33.62	0.664	0.001	0.036	10.431	66.4
5	daf-2(e1370)	arrd-11 RNAi	42	115	30	0	50.94	0.491	0.001	0.038	17.704	49.1
5	daf-2(e1370)	arrd-11 RNAi	46	85	29	0	67.68	0.323	0.001	0.035	25.404	32.3
5	daf-2(e1370)	arrd-11 RNAi	49	56	7	0	71.72	0.283	0.001	0.034	27.384	28.3
5	daf-2(e1370)	arrd-11 RNAi	50	49	26	0	86.72	0.133	0.001	0.026	34.887	13.3
5	daf-2(e1370)	arrd-11 RNAi	52	23	2	0	87.88	0.121	0.001	0.025	35.488	12.1
5	daf-2(e1370)	arrd-11 RNAi	54	21	14	0	95.96	0.04	0	0.015	39.852	4
5	daf-2(e1370)	arrd-11 RNAi	55	7	1	0	96.54	0.035	0	0.014	40.169	3.5
5	daf-2(e1370)	arrd-11 RNAi	58	6	6	0	100	0	0	0	42.178	0
5	daf-2(e1370)	arrd-17 RNAi	0	240	0	0	0	1	0	0	0	100
5	daf-2(e1370)	arrd-17 RNAi	2	240	0	0	0	1	0	0	0	100
5	daf-2(e1370)	arrd-17 RNAi	4	240	0	8	0	1	0	0	0	100
5	daf-2(e1370)	arrd-17 RNAi	7	232	0	6	0	1	0	0	0	100
5	daf-2(e1370)	arrd-17 RNAi	10	226	1	4	0.44	0.996	0	0.004	0.044	99.6
5	daf-2(e1370)	arrd-17 RNAi	13	221	2	2	1.34	0.987	0	0.008	0.161	98.7
5	daf-2(e1370)	arrd-17 RNAi	17	217	1	7	1.8	0.982	0	0.009	0.239	98.2
5	daf-2(e1370)	arrd-17 RNAi	20	209	2	1	2.74	0.973	0	0.011	0.427	97.3
5	daf-2(e1370)	arrd-17 RNAi	21	206	1	0	3.21	0.968	0	0.012	0.526	96.8
5	daf-2(e1370)	arrd-17 RNAi	22	205	4	2	5.1	0.949	0	0.015	0.941	94.9
5	daf-2(e1370)	arrd-17 RNAi	24	199	0	0	5.1	0.949	0	0.015	0.941	94.9
5	daf-2(e1370)	arrd-17 RNAi	25	199	2	1	6.05	0.939	0	0.016	1.18	93.9
5	daf-2(e1370)	arrd-17 RNAi	27	196	3	0	7.49	0.925	0	0.018	1.568	92.5
5	daf-2(e1370)	arrd-17 RNAi	28	193	6	1	10.37	0.896	0	0.021	2.373	89.6
5	daf-2(e1370)	arrd-17 RNAi	30	186	4	1	12.29	0.877	0.001	0.023	2.951	87.7
5	daf-2(e1370)	arrd-17 RNAi	32	181	6	0	15.2	0.848	0.001	0.025	3.882	84.8
5	daf-2(e1370)	arrd-17 RNAi	34	175	13	4	21.5	0.785	0.001	0.028	6.024	78.5
5	daf-2(e1370)	arrd-17 RNAi	35	158	1	0	22	0.78	0.001	0.029	6.198	78
5	daf-2(e1370)	arrd-17 RNAi	38	157	32	0	37.9	0.621	0.001	0.034	12.239	62.1
5	daf-2(e1370)	arrd-17 RNAi	42	125	47	0	61.25	0.388	0.001	0.034	22.046	38.8
5	daf-2(e1370)	arrd-17 RNAi	46	78	32	3	77.15	0.229	0.001	0.03	29.36	22.9
5	daf-2(e1370)	arrd-17 RNAi	49	43	4	0	79.27	0.207	0.001	0.029	30.402	20.7
5	daf-2(e1370)	arrd-17 RNAi	50	39	17	1	88.31	0.117	0.001	0.023	34.919	11.7
5	daf-2(e1370)	arrd-17 RNAi	52	21	2	0	89.42	0.106	0	0.022	35.498	10.6
5	daf-2(e1370)	arrd-17 RNAi	54	19	13	0	96.66	0.033	0	0.013	39.407	3.3
5	daf-2(e1370)	arrd-17 RNAi	55	6	2	0	97.77	0.022	0	0.011	40.02	2.2
5	daf-2(e1370)	arrd-17 RNAi	58	4	3	0	99.44	0.006	0	0.006	40.988	0.6
5	daf-2(e1370)	arrd-17 RNAi	59	1	1	0	100	0	0	0	41.317	0
5	daf-2(e1370)	arrd-19 RNAi	0	240	0	0	0	1	0	0	0	100
5	daf-2(e1370)	arrd-19 RNAi	2	240	0	0	0	1	0	0	0	100
5	daf-2(e1370)	arrd-19 RNAi	4	240	0	1	0	1	0	0	0	100
5	daf-2(e1370)	arrd-19 RNAi	7	239	0	7	0	1	0	0	0	100
5	daf-2(e1370)	arrd-19 RNAi	10	232	1	5	0.43	0.996	0	0.004	0.043	99.6
5	daf-2(e1370)	arrd-19 RNAi	13	226	2	4	1.31	0.987	0	0.008	0.158	98.7
5	daf-2(e1370)	arrd-19 RNAi	17	220	3	8	2.66	0.973	0	0.011	0.386	97.3
5	daf-2(e1370)	arrd-19 RNAi	20	209	1	2	3.12	0.969	0	0.012	0.48	96.9
5	daf-2(e1370)	arrd-19 RNAi	21	206	1	0	3.59	0.964	0	0.012	0.578	96.4
5	daf-2(e1370)	arrd-19 RNAi	22	205	0	5	3.59	0.964	0	0.012	0.578	96.4
5	daf-2(e1370)	arrd-19 RNAi	24	200	3	0	5.04	0.95	0	0.015	0.925	95
5	daf-2(e1370)	arrd-19 RNAi	25	197	3	1	6.49	0.935	0	0.017	1.287	93.5
5	daf-2(e1370)	arrd-19 RNAi	27	193	7	0	9.88	0.901	0	0.02	2.203	90.1
5	daf-2(e1370)	arrd-19 RNAi	28	186	3	4	11.33	0.887	0	0.022	2.61	88.7
5	daf-2(e1370)	arrd-19 RNAi	30	179	1	0	11.83	0.882	0	0.022	2.758	88.2
5	daf-2(e1370)	arrd-19 RNAi	32	178	4	0	13.81	0.862	0.001	0.024	3.392	86.2
5	daf-2(e1370)	arrd-19 RNAi	34	174	13	1	20.25	0.798	0.001	0.028	5.582	79.8
5	daf-2(e1370)	arrd-19 RNAi	35	160	4	0	22.24	0.778	0.001	0.029	6.28	77.8
5	daf-2(e1370)	arrd-19 RNAi	38	156	23	0	33.71	0.663	0.001	0.033	10.636	66.3
5	daf-2(e1370)	arrd-19 RNAi	42	133	48	0	57.63	0.424	0.001	0.035	20.685	42.4
5	daf-2(e1370)	arrd-19 RNAi	46	85	52	0	83.55	0.164	0.001	0.026	32.608	16.4
5	daf-2(e1370)	arrd-19 RNAi	49	33	3	0	85.05	0.15	0.001	0.025	33.341	15
5	daf-2(e1370)	arrd-19 RNAi	50	30	16	1	93.02	0.07	0	0.018	37.328	7
5	daf-2(e1370)	arrd-19 RNAi	52	13	3	0	94.63	0.054	0	0.016	38.166	5.4
5	daf-2(e1370)	arrd-19 RNAi	54	10	7	0	98.39	0.016	0	0.009	40.195	1.6
5	daf-2(e1370)	arrd-19 RNAi	55	3	2	0	99.46	0.005	0	0.005	40.785	0.5
5	daf-2(e1370)	arrd-19 RNAi	59	1	1	0	100	0	0	0	41.102	0
5	daf-2(e1370)	ttm-2 RNAi	0	240	0	0	0	1	0	0	0	100
5	daf-2(e1370)	ttm-2 RNAi	2	240	0	0	0	1	0	0	0	100
5	daf-2(e1370)	ttm-2 RNAi	4	240	0	0	0	1	0	0	0	100
5	daf-2(e1370)	ttm-2 RNAi	7	240	0	9	0	1	0	0	0	100
5	daf-2(e1370)	ttm-2 RNAi	10	231	2	6	0.87	0.991	0	0.006	0.087	99.1
5	daf-2(e1370)	ttm-2 RNAi	13	223	3	3	2.2	0.978	0	0.01	0.26	97.8
5	daf-2(e1370)	ttm-2 RNAi	17	217	3	8	3.55	0.964	0	0.012	0.49	96.4
5	daf-2(e1370)	ttm-2 RNAi	20	206	0	2	3.55	0.964	0	0.012	0.49	96.4
5	daf-2(e1370)	ttm-2 RNAi	21	204	1	1	4.02	0.96	0	0.013	0.589	96
5	daf-2(e1370)	ttm-2 RNAi	22	202	1	3	4.5	0.955	0	0.014	0.694	95.5
5	daf-2(e1370)	ttm-2 RNAi	24	198	2	0	5.46	0.945	0	0.015	0.925	94.5
5	daf-2(e1370)	ttm-2 RNAi	25	196	5	2	7.88	0.921	0	0.018	1.528	92.1
5	daf-2(e1370)	ttm-2 RNAi	27	189	3	0	9.34	0.907	0	0.02	1.923	90.7
5	daf-2(e1370)	ttm-2 RNAi	28	186	3	1	10.8	0.892	0	0.021	2.332	89.2
5	daf-2(e1370)	ttm-2 RNAi	30	182	2	0	11.78	0.882	0	0.022	2.626	88.2
5	daf-2(e1370)	ttm-2 RNAi	32	180	2	0	12.76	0.872	0.001	0.023	2.94	87.2
5	daf-2(e1370)	ttm-2 RNAi	34	178	6	4	15.7	0.843	0.001	0.025	3.94	84.3
5	daf-2(e1370)	ttm-2 RNAi	35	168	3	0	17.21	0.828	0.001	0.026	4.467	82.8
5	daf-2(e1370)	ttm-2 RNAi	38	165	31	1	32.76	0.672	0.001	0.033	10.378	67.2
5	daf-2(e1370)	ttm-2 RNAi	42	133	42	0	53.99	0.46	0.001	0.035	19.296	46
5	daf-2(e1370)	ttm-2 RNAi	46	91	39	0	73.71	0.263	0.001	0.031	28.365	26.3
5	daf-2(e1370)	ttm-2 RNAi	49	52	9	0	78.26	0.217	0.001	0.029	30.595	21.7
5	daf-2(e1370)	ttm-2 RNAi	50	43	28	0	92.42	0.076	0	0.019	37.672	7.6
5	daf-2(e1370)	ttm-2 RNAi	52	15	8	0	96.46	0.035	0	0.013	39.775	3.5
5	daf-2(e1370)	ttm-2 RNAi	54	7	4	0	98.48	0.015	0	0.009	40.867	1.5
5	daf-2(e1370)	ttm-2 RNAi	55	3	3	0	100	0	0	0	41.702	0
