# Supplementary material for: RNAi targeting Caenorhabditis elegans α-arrestins has little effect on lifespan
Source: F1000Res. 2017 Dec 8;6:1515. Originally published 2017 Aug 18. [Version 4] doi: 10.12688/f1000research.12337.4 (PMC5657022; doi:10.12688/f1000research.12337.4)
Supplement: Mean lifespan and mortality rates of RNAi experiment results — Mean lifespan, ages at different percent mortality, linear interpolation of mortality curve at specific mortality rate were calculated from pooled lifespan data of two independent lifespan experiments. Data were obtained using OASIS2 ( https://sbi.postech.ac.kr/oasis2/). [file f1000research-6-14574-s0001.tgz]

Archive with 1 entries (1 files):
- 886f424b-7a7f-4fe6-9d61-07c4348d0aed_Dataset_2._Mean_lifespan_and_Mortality.csv
