# Supplementary material for: RNAi targeting Caenorhabditis elegans α-arrestins has little effect on lifespan
Source: F1000Res. 2017 Dec 8;6:1515. Originally published 2017 Aug 18. [Version 4] doi: 10.12688/f1000research.12337.4 (PMC5657022; doi:10.12688/f1000research.12337.4)
Supplement: Mean lifespan and mortality rates of RNAi experiment results — Mean lifespan, ages at different percent mortality, linear interpolation of mortality curve at specific mortality rate were calculated from pooled lifespan data of two independent lifespan experiments. Data were obtained using OASIS2 ( https://sbi.postech.ac.kr/oasis2/). [file f1000research-6-14574-s0001.tgz › 886f424b-7a7f-4fe6-9d61-07c4348d0aed_Dataset_2._Mean_lifespan_and_Mortality.csv]

Set	Strain	Treatment	Number of subjects	Mean survival days	Standard error of mean survival	95 percent confidence interval of mean	Age in days at 25 percent mortailty	Age in days at 50 percent mortailty	Age in days at 75 percent mortailty	Age in days at 90 percent mortailty	Age in days at 100 percent mortailty	95 percent median confidence interval	25 percent linear interpolation of mortality curve	50 percent linear interpolation of mortality curve	75 percent linear interpolation of mortality curve	90 percent linear interpolation of mortality curve	100 percent linear interpolation of mortality curve
1	N2	control RNAi	240	17.44	0.35	16.75 ~ 18.13	14	16	22	24	28	16.0 ~ 16.0	13.01	15.57	20.31	23.58	28
1	N2	daf-16 RNAi	240	14.03	0.25	13.54 ~ 14.51	11	14	16	18	22	- ~ -	10.78	12.95	15.09	17.53	22
1	N2	arrd-1 RNAi	240	17.26	0.34	16.60 ~ 17.92	14	16	20	23	28	16.0 ~ 16.0	12.96	15.73	19.88	22.81	28
1	N2	arrd-2 RNAi	240	17.54	0.33	16.89 ~ 18.19	14	18	20	23	28	16.0 ~ 16.0	13.11	16.32	19.88	22.81	28
1	N2	arrd-3 RNAi	240	19.19	0.34	18.53 ~ 19.85	16	20	23	24	30	18.0 ~ 18.0	14.49	18.57	22.42	23.79	30
1	N2	arrd-4 RNAi	240	18.34	0.39	17.56 ~ 19.11	14	18	23	25	30	18.0 ~ 18.0	13.01	17.56	22.21	24.46	30
1	N2	arrd-5 RNAi	240	17.39	0.32	16.76 ~ 18.02	14	18	20	23	28	16.0 ~ 16.0	13.23	16.55	19.44	22.48	28
1	daf-2(e1370)	control RNAi	210	43.69	0.69	42.35 ~ 45.04	40	46	49	52	63	44.0 ~ 44.0	38.13	44.52	48.19	51.77	63
1	daf-2(e1370)	daf-16 RNAi	240	22.52	0.37	21.79 ~ 23.25	19	23	28	28	34	22.0 ~ 22.0	18.73	22.41	25.22	27.63	34
1	daf-2(e1370)	arrd-1 RNAi	180	40.81	0.85	39.15 ~ 42.47	36	43	46	52	60	41.0 ~ 44.0	34.76	42.49	45.88	51.34	60
1	daf-2(e1370)	arrd-2 RNAi	210	41.47	0.66	40.18 ~ 42.76	36	44	46	51	57	43.0 ~ 43.0	35.75	43.17	45.9	50.15	57
1	daf-2(e1370)	arrd-3 RNAi	240	43.32	0.65	42.04 ~ 44.59	38	46	49	52	63	43.0 ~ 44.0	37.42	44.03	48.52	51.77	63
1	daf-2(e1370)	arrd-4 RNAi	240	41.74	0.65	40.45 ~ 43.02	37	43	49	52	60	41.0 ~ 43.0	36.34	42.36	47.09	51.55	60
1	daf-2(e1370)	arrd-5 RNAi	240	41.11	0.6	39.93 ~ 42.28	37	43	46	51	57	41.0 ~ 43.0	36.08	41.49	45.81	50.26	57
2	N2	control RNAi	240	21.66	0.35	20.97 ~ 22.36	18	22	24	27	34	21.0 ~ 21.0	17.01	21	23.94	26.51	34
2	N2	daf-16 RNAi	240	17.63	0.31	17.02 ~ 18.24	15	18	22	24	27	18.0 ~ 18.0	12.51	16.89	21.09	22.51	27
2	N2	arrd-6 RNAi	240	20.51	0.43	19.68 ~ 21.35	15	19	24	30	37	19.0 ~ 21.0	14.27	18.98	23.93	27.15	37
2	N2	arrd-7 RNAi	240	20.92	0.39	20.17 ~ 21.68	15	21	24	27	34	19.0 ~ 21.0	14.77	19.8	23.81	26.85	34
2	N2	arrd-8 RNAi	240	20.52	0.42	19.69 ~ 21.35	15	21	24	30	30	19.0 ~ 21.0	13.94	19.31	23.77	27.72	30
2	N2	arrd-9 RNAi	240	20.77	0.39	20.00 ~ 21.54	15	21	24	27	34	19.0 ~ 19.0	14.71	19.27	23.85	26.91	34
2	N2	arrd-10 RNAi	240	20.22	0.41	19.42 ~ 21.02	15	21	24	27	30	19.0 ~ 21.0	13.79	19.6	23.46	26.53	30
2	daf-2(e1370)	control RNAi	240	44.31	0.73	42.88 ~ 45.75	39	48	51	57	62	44.0 ~ 45.0	37.78	45.29	50.37	55.18	62
2	daf-2(e1370)	daf-16 RNAi	241	25.28	0.41	24.47 ~ 26.09	21	24	30	34	40	24.0 ~ 24.0	20.6	23.58	27.85	33.09	40
2	daf-2(e1370)	arrd-6 RNAi	240	44.25	0.66	42.95 ~ 45.54	39	45	51	55	62	44.0 ~ 45.0	38.29	44.79	49.25	54.51	62
2	daf-2(e1370)	arrd-7 RNAi	240	43.09	0.74	41.64 ~ 44.55	37	45	51	55	62	44.0 ~ 45.0	36.15	44.52	49.54	54.84	62
2	daf-2(e1370)	arrd-8 RNAi	240	43.33	0.66	42.04 ~ 44.61	39	45	48	54	62	44.0 ~ 45.0	38.9	44.06	47.99	52.18	62
2	daf-2(e1370)	arrd-9 RNAi	240	43.59	0.66	42.30 ~ 44.88	40	45	51	54	62	44.0 ~ 45.0	39.41	44.68	48.43	52.92	62
2	daf-2(e1370)	arrd-10 RNAi	240	46.02	0.75	44.56 ~ 47.48	40	48	55	59	66	45.0 ~ 45.0	39.45	46.23	54.18	57.44	66
3	N2	control RNAi	240	19.83	0.32	19.21 ~ 20.45	17	20	24	24	34	- ~ -	16.35	19.25	22.42	23.98	34
3	N2	daf-16 RNAi	240	14.82	0.22	14.40 ~ 15.25	12	14	17	18	22	14.0 ~ 14.0	11.53	13.92	16.71	17.98	22
3	N2	arrd-13 RNAi	210	18.67	0.3	18.08 ~ 19.27	16	18	22	24	30	18.0 ~ 18.0	15.38	17.96	20.24	23.29	30
3	N2	arrd-14 RNAi	240	19.13	0.3	18.53 ~ 19.72	16	20	22	24	28	18.0 ~ 18.0	15.93	18.58	21.53	23.73	28
3	N2	arrd-15 RNAi	240	18.86	0.32	18.23 ~ 19.49	14	20	22	26	30	18.0 ~ 18.0	13.76	18.24	20.83	24.95	30
3	N2	arrd-16 RNAi	240	17.98	0.31	17.38 ~ 18.58	14	17	20	24	28	17.0 ~ 17.0	13.36	16.89	19.81	23.92	28
3	N2	arrd-18 RNAi	240	18.89	0.33	18.25 ~ 19.54	14	18	22	26	32	17.0 ~ 18.0	13.89	17.94	21.14	25.05	32
3	daf-2(e1370)	control RNAi	210	44.89	0.85	43.23 ~ 46.55	38	47	53	58	71	44.0 ~ 47.0	37.86	45.39	52.85	57.13	71
3	daf-2(e1370)	daf-16 RNAi	240	23.45	0.33	22.80 ~ 24.11	20	24	26	28	38	24.0 ~ 24.0	18.94	23.2	25.67	27.83	38
3	daf-2(e1370)	arrd-13 RNAi	210	45.69	0.9	43.92 ~ 47.46	40	47	53	59	70	44.0 ~ 47.0	38.05	46.07	52.35	57.43	70
3	daf-2(e1370)	arrd-14 RNAi	240	42.94	0.84	41.30 ~ 44.58	37	44	50	56	67	44.0 ~ 44.0	36.09	43.51	49.94	54.3	67
3	daf-2(e1370)	arrd-15 RNAi	240	45.79	0.67	44.47 ~ 47.11	41	47	51	56	67	- ~ -	40.15	45.44	50.73	55.53	67
3	daf-2(e1370)	arrd-16 RNAi	240	43.29	0.82	41.68 ~ 44.89	37	47	51	56	64	44.0 ~ 44.0	36.65	44.82	50.49	54.23	64
3	daf-2(e1370)	arrd-18 RNAi	180	45.1	0.95	43.24 ~ 46.96	38	47	53	59	64	44.0 ~ 47.0	37.63	45.44	52.26	58.54	64
4	N2	control RNAi	240	18.04	0.28	17.49 ~ 18.59	15	18	21	23	29	17.0 ~ 18.0	14.13	17.43	20.28	22.45	29
4	N2	daf-16 RNAi	240	14.85	0.21	14.44 ~ 15.26	12	15	17	18	23	14.0 ~ 14.0	11.73	14.24	16.38	17.98	23
4	N2	arrd-23 RNAi	240	16.78	0.3	16.19 ~ 17.38	14	17	19	23	27	15.0 ~ 17.0	13.03	16.15	18.99	21.81	27
4	N2	arrd-24 RNAi	240	16.05	0.22	15.61 ~ 16.49	14	15	18	21	26	15.0 ~ 15.0	12.82	14.91	17.16	19.85	26
4	N2	arrd-25 RNAi	240	16.86	0.27	16.32 ~ 17.39	15	17	19	21	26	- ~ -	12.94	15.94	18.56	20.74	26
4	N2	arrd-26 RNAi	240	17.22	0.28	16.66 ~ 17.78	15	17	19	23	29	15.0 ~ 15.0	12.86	15.37	18.84	22.7	29
4	N2	arrd-28 RNAi	240	17.53	0.27	17.00 ~ 18.07	15	17	21	23	29	17.0 ~ 17.0	13.4	16.79	19.31	21.92	29
4	daf-2(e1370)	control RNAi	210	45.93	0.75	44.45 ~ 47.40	39	50	53	56	61	49.0 ~ 49.0	38.88	49.03	52.68	55.15	61
4	daf-2(e1370)	daf-16 RNAi	240	20.29	0.35	19.60 ~ 20.97	18	21	24	27	29	18.0 ~ 18.0	15.32	18.75	23.43	26.7	29
4	daf-2(e1370)	arrd-23 RNAi	240	44.15	0.7	42.78 ~ 45.51	37	47	52	56	60	46.0 ~ 47.0	36.8	46.71	51.15	53.44	60
4	daf-2(e1370)	arrd-24 RNAi	211	43	0.75	41.52 ~ 44.47	39	46	50	53	59	46.0 ~ 46.0	38.29	44.82	49.36	52.81	59
4	daf-2(e1370)	arrd-25 RNAi	240	43.74	0.64	42.47 ~ 45.00	40	46	50	53	59	46.0 ~ 46.0	39.53	45.97	49.47	52.41	59
4	daf-2(e1370)	arrd-26 RNAi	241	44.67	0.64	43.42 ~ 45.93	39	47	52	53	59	46.0 ~ 47.0	38.39	46.61	50.32	52.94	59
4	daf-2(e1370)	arrd-28 RNAi	150	43.52	0.85	41.85 ~ 45.19	37	47	50	53	56	46.0 ~ 47.0	36.86	46.13	49.65	52.53	56
5	N2	control RNAi	240	20.31	0.43	19.47 ~ 21.16	15	21	24	28	38	19.0 ~ 19.0	15	19.76	23.86	27.2	38
5	N2	daf-16 RNAi	240	15.63	0.35	14.95 ~ 16.31	12	15	18	22	27	14.0 ~ 15.0	10.87	14.45	17.88	21.66	27
5	N2	arrd-11 RNAi	240	20.17	0.42	19.35 ~ 20.99	17	21	25	27	40	19.0 ~ 19.0	15.29	19.65	24.05	26.39	40
5	N2	arrd-17 RNAi	240	20.52	0.41	19.72 ~ 21.33	17	21	24	27	40	19.0 ~ 19.0	16.22	19.65	23.16	26.51	40
5	N2	arrd-19 RNAi	240	19.56	0.41	18.75 ~ 20.36	15	19	24	27	36	18.0 ~ 19.0	14.6	18.7	23.23	25.9	36
5	N2	ttm-2 RNAi	240	19.11	0.44	18.24 ~ 19.97	15	19	24	27	36	18.0 ~ 19.0	14.28	18.07	22.39	26.62	36
5	daf-2(e1370)	control RNAi	240	42.97	0.7	41.60 ~ 44.33	38	46	50	54	61	42.0 ~ 42.0	36.55	42.74	49.38	53.12	61
5	daf-2(e1370)	daf-16 RNAi	243	21.54	0.37	20.82 ~ 22.27	17	21	25	28	38	21.0 ~ 21.0	16.88	20.73	24.2	27.62	38
5	daf-2(e1370)	arrd-11 RNAi	210	42.18	0.72	40.77 ~ 43.59	38	42	50	54	58	42.0 ~ 42.0	35.87	41.78	49.22	52.53	58
5	daf-2(e1370)	arrd-17 RNAi	240	41.32	0.62	40.09 ~ 42.54	38	42	46	54	59	- ~ -	35.57	40.07	45.46	52.16	59
5	daf-2(e1370)	arrd-19 RNAi	240	41.1	0.59	39.94 ~ 42.26	38	42	46	50	59	- ~ -	35.72	40.72	44.68	49.62	59
5	daf-2(e1370)	ttm-2 RNAi	240	41.7	0.62	40.49 ~ 42.91	38	42	49	50	55	42.0 ~ 42.0	36.5	41.25	46.85	49.83	55
