# Supplementary material for: RNAi targeting Caenorhabditis elegans α-arrestins has little effect on lifespan
Source: F1000Res. 2017 Dec 8;6:1515. Originally published 2017 Aug 18. [Version 4] doi: 10.12688/f1000research.12337.4 (PMC5657022; doi:10.12688/f1000research.12337.4)
Supplement: Statistical analysis of lifespan data — Statistical test results (Chi square, p value, Bonferroni p value) were calculated between ‘condition 1’ and ‘condition 2’. Test results were obtained using OASIS2 ( https://sbi.postech.ac.kr/oasis2/). [file f1000research-6-14574-s0002.tgz]

Archive with 1 entries (1 files):
- 82be8662-1a7f-4aa4-9da1-435f37998cee_Dataset_3._Statistical_test.csv
