# Supplementary material for: RNAi targeting Caenorhabditis elegans α-arrestins has little effect on lifespan
Source: F1000Res. 2017 Dec 8;6:1515. Originally published 2017 Aug 18. [Version 4] doi: 10.12688/f1000research.12337.4 (PMC5657022; doi:10.12688/f1000research.12337.4)
Supplement: Statistical analysis of lifespan data — Statistical test results (Chi square, p value, Bonferroni p value) were calculated between ‘condition 1’ and ‘condition 2’. Test results were obtained using OASIS2 ( https://sbi.postech.ac.kr/oasis2/). [file f1000research-6-14574-s0002.tgz › 82be8662-1a7f-4aa4-9da1-435f37998cee_Dataset_3._Statistical_test.csv]

Set	Condition 1 strain	Condition 1 treatment	Condition 2 strain	Condition 2 treatment	Chi square	P value	Bonferroni P value
1	N2	control RNAi	N2	daf-16 RNAi	60.04	0	0
1	N2	control RNAi	N2	arrd-1 RNAi	0.69	0.4068	1
1	N2	control RNAi	N2	arrd-2 RNAi	0.08	0.7799	1
1	N2	control RNAi	N2	arrd-3 RNAi	8.09	0.0045	0.0268
1	N2	control RNAi	N2	arrd-4 RNAi	3.07	0.0798	0.4786
1	N2	control RNAi	N2	arrd-5 RNAi	0.47	0.4941	1
1	daf-2(e1370)	control RNAi	daf-2(e1370)	daf-16 RNAi	342.23	0	0
1	daf-2(e1370)	control RNAi	daf-2(e1370)	arrd-1 RNAi	4.87	0.0274	0.1642
1	daf-2(e1370)	control RNAi	daf-2(e1370)	arrd-2 RNAi	6.39	0.0115	0.0344
1	daf-2(e1370)	control RNAi	daf-2(e1370)	arrd-3 RNAi	0	0.9633	1
1	daf-2(e1370)	control RNAi	daf-2(e1370)	arrd-4 RNAi	2.54	0.1107	0.6644
1	daf-2(e1370)	control RNAi	daf-2(e1370)	arrd-5 RNAi	9.05	0.0026	0.0157
2	N2	control RNAi	N2	daf-16 RNAi	60.55	0	0
2	N2	control RNAi	N2	arrd-6 RNAi	1.41	0.2356	1
2	N2	control RNAi	N2	arrd-7 RNAi	0.71	0.3993	1
2	N2	control RNAi	N2	arrd-8 RNAi	0.94	0.3324	1
2	N2	control RNAi	N2	arrd-9 RNAi	1.23	0.2675	1
2	N2	control RNAi	N2	arrd-10 RNAi	3.24	0.072	0.432
2	daf-2(e1370)	control RNAi	daf-2(e1370)	daf-16 RNAi	311.97	0	0
2	daf-2(e1370)	control RNAi	daf-2(e1370)	arrd-6 RNAi	0.57	0.4514	1
2	daf-2(e1370)	control RNAi	daf-2(e1370)	arrd-7 RNAi	0.59	0.443	1
2	daf-2(e1370)	control RNAi	daf-2(e1370)	arrd-8 RNAi	3.79	0.0516	0.3099
2	daf-2(e1370)	control RNAi	daf-2(e1370)	arrd-9 RNAi	3.22	0.0729	0.4376
2	daf-2(e1370)	control RNAi	daf-2(e1370)	arrd-10 RNAi	5.82	0.0158	0.0948
3	N2	control RNAi	N2	daf-16 RNAi	158.43	0	0
3	N2	control RNAi	N2	arrd-13	8.81	0.003	0.018
3	N2	control RNAi	N2	arrd-14	3.81	0.0509	0.3053
3	N2	control RNAi	N2	arrd-15	3	0.0831	0.4983
3	N2	control RNAi	N2	arrd-16	15.5	0.0001	0.0005
3	N2	control RNAi	N2	arrd-18	2.2	0.1381	0.8287
3	daf-2(e1370)	control RNAi	daf-2(e1370)	daf-16 RNAi	309.08	0	0
3	daf-2(e1370)	control RNAi	daf-2(e1370)	arrd-13	0.54	0.4607	1
3	daf-2(e1370)	control RNAi	daf-2(e1370)	arrd-14	4.09	0.0433	0.2596
3	daf-2(e1370)	control RNAi	daf-2(e1370)	arrd-15	0.02	0.8875	1
3	daf-2(e1370)	control RNAi	daf-2(e1370)	arrd-16	2.45	0.1174	0.7042
3	daf-2(e1370)	control RNAi	daf-2(e1370)	arrd-18	0.49	0.486	1
4	N2	control RNAi	N2	daf-16 RNAi	85.14	0	0
4	N2	control RNAi	N2	arrd-23 RNAi	7.03	0.008	0.0481
4	N2	control RNAi	N2	arrd-24 RNAi	33.81	0.000000006	0.000000036
4	N2	control RNAi	N2	arrd-25 RNAi	9.4	0.0022	0.013
4	N2	control RNAi	N2	arrd-26 RNAi	2.24	0.1342	0.8053
4	N2	control RNAi	N2	arrd-28 RNAi	1.51	0.2188	1
4	daf-2(e1370)	control RNAi	daf-2(e1370)	daf-16 RNAi	392.76	0	0
4	daf-2(e1370)	control RNAi	daf-2(e1370)	arrd-23 RNAi	8.34	0.0039	0.0233
4	daf-2(e1370)	control RNAi	daf-2(e1370)	arrd-24 RNAi	20.6	0.0000056	0.000034
4	daf-2(e1370)	control RNAi	daf-2(e1370)	arrd-25 RNAi	24.9	0.00000061	0.0000036
4	daf-2(e1370)	control RNAi	daf-2(e1370)	arrd-26 RNAi	11.75	0.0006	0.0037
4	daf-2(e1370)	control RNAi	daf-2(e1370)	arrd-28 RNAi	17.71	0.000026	0.0002
5	N2	control RNAi	N2	daf-16 RNAi	67.47	0	0
5	N2	control RNAi	N2	arrd-11 RNAi	0.08	0.7707	1
5	N2	control RNAi	N2	arrd-17 RNAi	0	0.9914	1
5	N2	control RNAi	N2	arrd-19 RNAi	1.72	0.1891	0.9455
5	N2	control RNAi	N2	ttm-2 RNAi	3.22	0.0729	0.3644
5	daf-2(e1370)	control RNAi	daf-2(e1370)	daf-16 RNAi	368.1	0	0
5	daf-2(e1370)	control RNAi	daf-2(e1370)	arrd-11 RNAi	1.01	0.3156	1
5	daf-2(e1370)	control RNAi	daf-2(e1370)	arrd-17 RNAi	5.85	0.0156	0.078
5	daf-2(e1370)	control RNAi	daf-2(e1370)	arrd-19 RNAi	11.49	0.0007	0.0035
5	daf-2(e1370)	control RNAi	daf-2(e1370)	ttm-2 RNAi	8.22	0.0041	0.0207
