# Supplementary material for: RNAi targeting Caenorhabditis elegans α-arrestins has little effect on lifespan
Source: F1000Res. 2017 Dec 8;6:1515. Originally published 2017 Aug 18. [Version 4] doi: 10.12688/f1000research.12337.4 (PMC5657022; doi:10.12688/f1000research.12337.4)
Supplement: Supplementary file 6 [file f1000research-6-14574-s0005.tgz]

Archive with 1 entries (1 files):
- 1f2134f8-6d78-481a-b9f5-bc926821298d.pdf
